# Supplementary material for: Tripartite phase separation of two signal effectors with vesicles priming B cell responsiveness
Source: Nat Commun. 2020 Feb 12;11:848. doi: 10.1038/s41467-020-14544-1 (PMC7016142; doi:10.1038/s41467-020-14544-1)
Supplement: Supplementary file 2 — Source Data [file 41467_2020_14544_MOESM2_ESM.xlsx]

## Sheet: Figure 1
Figure 1c
Data link:	https://drive.google.com/drive/folders/1HVoCvr3Wymw9kYGCNppIlhOVchVbaMn7?usp=sharing
Figure 1d
Data link:	https://drive.google.com/drive/folders/1t_fJaR7ZdzUEPjQPsBD_KSxtQlceZ49_?usp=sharing
Figure 1e
Data link:	https://drive.google.com/drive/folders/10sZCPYV3xeGiXAjeAqSnZtJn3sLTD-ga?usp=sharing
Remark:
Filename format is component_concentration_different samples_different FOVs.
Scan in z-direction from the slide's bottom upwards. The brightest slice in each tif was used for analysis.
Three FOVs acquired for each of the two independent samples prepared on different days.
Each FOV was divided into four quadrants (ROIs) and analyzed, hence there are in total 2x12 = 24 data points.
Each ROI measured 123x123 microns (Figs. 1c and 1d) and 41x41 microns (Fig. 1e).

## Sheet: Figure 2
Figure 2a
											anti-SLP65
Figure 2b
Data link:	https://drive.google.com/drive/folders/1Mvucf-IR-9LrTA1Ckjtmh699oTFesM7v?usp=sharing
Figure 2c
WT SLP65		deltaNSLP65		N-BARdeltaNSLP65
1	2484745898	1	2409482422	1	2527463672
2	2494089453	2	2410644922	2	2516835938
3	2489679688	3	2412064453	3	2514843750
4	2486823242	4	2415757813	4	2516463281
5	2493645508	5	2413735742	5	2514106836
6	2492080273	6	2409600000	6	2514200000
7	2486469727	7	2410603125	7	2507918945
8	2490914844	8	2412043750	8	2507225195
9	2487519727	9	2416657227	9	2508846875
10	2487329492	10	2415750391	10	2502129883
11	2485878711	11	2413620703	11	2503846289
12	2487850781	12	2413108984	12	2499889453
13	2486196484	13	2416572656	13	2505498438
14	2483859375	14	2416048438	14	2506025781
15	2488288086	15	2417197656	15	2500847852
16	2486392578	16	2413691602	16	2498226172
17	2485177148	17	2413377539	17	2509404102
18	2487855273	18	2413930859	18	2502210742
19	2488246484	19	2418691016	19	2509956641
20	2484451367	20	2418826172	20	2509851953
21	2487708398	21	2414134961	21	2509833398
22	2486696875	22	2417395508	22	2512083594
23	2486597852	23	2416127539	23	2515137891
24	2488259180	24	2418535742	24	2509441211
25	2492253516	25	2425188867	25	2516503320
26	0.0	26	0.0	26	0.0
27	0.0	27	0.0	27	0.0
28	0.0	28	0.0	28	0.0
29	0.0	29	0.0	29	0.0
30	0.0	30	0.0	30	0.0
31	0.0	31	0.0	31	0.0
32	0.0	32	0.0	32	0.0
33	0.0	33	0.0	33	0.0
34	0.0	34	0.0	34	2521139258
35	2503001172	35	2425227734	35	2522093359
36	2504279492	36	2427524805	36	2517566992
37	2504720313	37	2429023242	37	2518297070
38	2510866992	38	2427447461	38	2521526563
39	2521215430	39	2421981836	39	2530626172
40	2517034180	40	2426810352	40	2536896680
41	2532015820	41	2423775195	41	2558071289
42	2565361328	42	2429478320	42	2572404688
43	2631192773	43	2436369336	43	2626568750
44	2777499609	44	2438378125	44	2710592383
45	3008100977	45	2449027148	45	2787575195
46	3470487500	46	2456929297	46	3031900000
47	3846349609	47	2464866016	47	3451728125
48	4251663281	48	2489417188	48	3927466797
49	4705729297	49	2508600000	49	4308778906
50	5143426953	50	2526582422	50	4718435156
51	5577912109	51	2542850781	51	5067569531
52	6036531641	52	2569919336	52	5465437891
53	6199057422	53	2591332031	53	5893656641
54	6336122656	54	2623290234	54	6142505859
55	6392262891	55	2654447070	55	6190416797
56	6371012891	56	2685433984	56	6222976172
57	6342647266	57	2718886719	57	6159007031
58	6287423828	58	2765276758	58	6048610547
59	6188467969	59	2789683789	59	6018441406
60	6055785938	60	2820431250	60	5897370313
61	5912787891	61	2875603320	61	5753267969
62	5855700781	62	2896677344	62	5612544531
63	5764394141	63	2914005859	63	5476631250
64	5626201563	64	2930692383	64	5326328125
65	5495841016	65	2940167383	65	5197509766
66	5376685547	66	2953781250	66	5037324609
67	5286543750	67	2973681250	67	4891290234
68	5212826172	68	2933712695	68	4765336719
69	5109744141	69	2932695117	69	4640868359
70	4995812500	70	2952053125	70	4533807813
71	4905604297	71	2938094336	71	4395116016
72	4816159766	72	2932983398	72	4277652344
73	4712761719	73	2921562109	73	4158416797
74	4626777734	74	2896392969	74	4056210938
75	4543853516	75	2886512500	75	3968767969
76	4483189844	76	2881562891	76	3900501563
77	4388285156	77	2841279297	77	3788833984
78	4271551563	78	2835913867	78	3739413672
79	4212098438	79	2819843359	79	3658577734
80	4169067969	80	2797739063	80	3595856641
81	4069607031	81	2765022070	81	3522802734
82	4001171484	82	2754969727	82	3477086328
83	3900764063	83	2733872070	83	3402275391
84	3830523828	84	2722512695	84	3367858984
85	3769362109	85	2711854492	85	3315269531
86	3714132422	86	2696313477	86	3291852344
87	3613655859	87	2669704492	87	3241037891
88	3557918359	88	2654727734	88	3211206250
89	3520148828	89	2645119922	89	3167937500
90	3485736719	90	2633060742	90	3138108008
91	3428487500	91	2627153711	91	3122521094
92	3386348047	92	2614126367	92	3111148438
93	3358703516	93	2597504883	93	3044042969
94	3319563281	94	2589605859	94	3019340039
95	3300933203	95	2589572656	95	2998325391
96	3265256836	96	2579293555	96	2980570508
97	3221489063	97	2568775977	97	2938900586
98	3174814063	98	2558749023	98	2917483008
99	3173979297	99	2550215234	99	2882416016
100	3120021875	100	2547278906	100	2876337109
101	3104130078	101	2545216797	101	2852857422
102	3073193750	102	2534443555	102	2833878906
103	3039343359	103	2526809375	103	2804684961
104	3011278125	104	2523267188	104	2803073047
105	3004494531	105	2516935547	105	2792274805
106	2967473438	106	2512284375	106	2775019141
107	2945120313	107	2507620313	107	2764902930
108	2932763672	108	2499790820	108	2760065234
109	2908734570	109	2491757617	109	2746641797
110	2892319336	110	2486277148	110	2732826563
111	2873272070	111	2483040039	111	2722468945
112	2852049023	112	2480580469	112	2707866211
113	2833273633	113	2476488672	113	2708349414
114	2829949023	114	2469488867	114	2698617969
115	2816482031	115	2466387891	115	2687959375
116	2798364844	116	2463197266	116	2677003516
117	2786644922	117	2464662500	117	2677459180
118	2770367578	118	2460750586	118	2664676758
119	2757084375	119	2457303516	119	2666121680
120	2755087695	120	2453610938	120	2657983203
120	2738362891	120	2450301758	121	2643773828
121	2723713281	121	2444181836	122	2632806055
122	2717845898	122	2444359375	123	2626039844
123	2703139844	123	2441482617	124	2614576367
124	2703605664	124	2439329297	125	2614634961
125	2693623242	125	2431933789	126	2608930078
126	2691146680	126	2429286523	127	2594263086
127	2681530664	127	2428586914	128	2591950586
128	2687523438	128	2425476563	129	2587222656
129	2676923438	129	2422283789	130	2583400781
130	2667731836	130	2419211133	131	2585834375
131	2659990820	131	2415095508	132	2579112695
132	2657794727	132	2419184961	133	2570833203
133	2642873438	133	2417202148	134	2570601367
134	2642991992	134	2409799805	135	2563276758
135	2634614258	135	2412569141	136	2557622266
136	2620550586	136	2410458398	137	2559140234
137	2625637695	137	2405943945	138	2553359375
138	2620428320	138	2405568164	139	2549500195
139	2610150586	139	2403325781	140	2545590234
140	2605554492	140	2401115234	141	2543183398
141	2605906250	141	2402242188	142	2539951367
142	2593127344	142	2400221875	143	2536494141
143	2599340039	143	2396183789	144	2527072070
144	2588796289	144	2402115039	145	2520348633
145	2580352539	145	2400521094	146	2519882422
146	2572753711	146	2399938867	147	2521800000
147	2571292773	147	2400413281	148	2512933203
148	2563257813	148	2401774219	149	2516309961
149	2566252344	149	2397625391	150	2510607617
150	2551594336	150	2399747656	151	2509346289
151	2555141797	151	2391917969	152	2509259375
152	2551537109	152	2394476758	153	2506643359
153	2547322266	153	2394625977	154	2503235547
154	2550197852	154	2391092188	155	2510326563
155	2554927148	155	2387530664	156	2499516016
156	2541769922	156	2387243945	157	2497516016
157	2548664258	157	2385959766	158	2497985156
158	2541231055	158	2389597852	159	2500734961
159	2540253711	159	2386898828	160	2493714648
160	2539832031	160	2386973438	161	2488758594
161	2535500000	161	2386168945	162	2486474414
162	2523555664	162	2386313867	163	2485831250
163	2517977930	163	2385873438	164	2482415430
164	2515635352	164	2387657227	165	2481399219
165	2511546289	165	2385300000	166	2472334766
166	2511508203	166	2384684375	167	2466347656
167	2507578516	167	2376530078	168	2468965820
168	2499806836	168	2380937109	169	2472603320
169	2498287695	169	2380463477	170	2470604297
170	2503063086	170	2378052930	171	2470128125
171	2495728906	171	2377968945	172	2464518359
172	2505055859	172	2376079688	173	2461565039
173	2499647070	173	2376198438	174	2456551758
174	2499086133	174	2382299414	175	2456541797
175	2498437109	175	2376931641	176	2453120117
176	2494370898	176	2375536914	177	2453952148
177	2491100391	177	2377517383	178	2449743164
178	2495191992	178	2381066406	179	2451433398
179	2486522656	179	2380076563	180	2446701563
180	2482120898	180	2378095898	181	2449711719
181	2480769727	181	2375116797	182	2453620508
182	2478950391	182	2375857617	183	2454512109
183	2483445117	183	2374637891	184	2449364844
184	2477137695	184	2379664063	185	2445408984
185	2474169336	185	2370610938	186	2443735547
186	2475407813	186	2368705469	187	2440800000
187	2474534766	187	2367796875	188	2437043945
188	2471910742	188	2365409961	189	2437259570
189	2471142578	189	2366056836	190	2437739844
190	2464863867	190	2368518359	191	2438866211
191	2465859375	191	2364097461	192	2433940820
192	2465983398	192	2367311914	193	2435769922
193	2458691992	193	2364718945	194	2432059570
194	2457575195	194	2362160547	195	2441035547
195	2460466406	195	2367659375	196	2440064453
196	2457667969	196	2365984570	197	2436963281
197	2456009375	197	2363451758	198	2429533594
198	2452121680	198	2363714258	199	2433764063
199	2449968164	199	2359914063	200	2431848047
200	2455891992	200	2360496875	201	2434516406
201	2454010938	201	2362095898	202	2429897656
202	2447586523	202	2358689648	203	2424512109
203	2444083398	203	2358634766	204	2424199414
204	2443683203	204	2358970313	205	2420850391
205	2447170313	205	2358276953	206	2423252734
206	2446246484	206	2355685547	207	2422814258
207	2440500391	207	2355184766	208	2420251953
208	2437135547	208	2356963281	209	2414550781
209	2435226563	209	2357890625	210	2414203516
210	2442337109	210	2357832617	211	2413317383
211	2439928320	211	2359237500	212	2413545508
212	2437010547	212	2358536914	213	2412519727
213	2438792578	213	2357872070	214	2409433789
214	2439948438	214	2361288672	215	2406792188
215	2443580469	215	2356033984	216	2404796094
216	2445189258	216	2355793164	217	2406475977
217	2445174023	217	2360280664	218	2404890234
218	2440396875	218	2356786914	219	2407554297
219	2439631641	219	2350554102	220	2408140820
220	2440949609	220	2351087695	221	2406196094
221	2438683398	221	2352315625	222	2403223438
222	2434832227	222	2353532422	223	2401149414
223	2433872461	223	2355401172	224	2404173633
224	2425675195	224	2351348633	225	2405305078
225	2424647656	225	2352850977	226	2400923633
226	2421849023	226	2356341797	227	2401334961
227	2422733008	227	2359506836	228	2394848242
228	2429478125	228	2353532422	229	2395623828
229	2428799609	229	2355020313	230	2400635352
230	2428208984	230	2352685547	231	2396373828
231	2425054492	231	2354005078	232	2393375195
232	2424318750	232	2352767188	233	2396449609
233	2423583984	233	2354329883	234	2392363281
234	2424171680	234	2351191602	235	2392370898
235	2416513477	235	2352800391	236	2392976563
236	2421527539	236	2348487305	237	2390172852
237	2415478125	237	2357725391	238	2390117578
238	2413819336	238	2357758203	239	2391490820
239	2406811328	239	2359376367	240	2390443750
240	2411619531	240	2357234375	241	2387224609

## Sheet: Figure 3
x	y	z	r (nm)
372.1	443.23	321.48	15.458
413.14	396.72	321.48	7.6608
441.86	388.51	321.48	7.7976
422.71	378.94	321.48	7.7976
284.54	497.95	321.48	7.1136
265.39	497.95	321.48	7.6608
222.98	552.67	321.48	7.7976
513	305.06	321.48	8.0712
567.72	220.25	321.48	8.0712
335.16	378.94	321.48	7.7976
593.71	97.128	321.48	28.591
622.44	138.17	321.48	10.26
622.44	194.26	321.48	9.8496
538.99	169.63	321.48	8.0712
570.46	160.06	321.48	7.7976
492.48	162.79	321.48	8.892
426.82	254.45	321.48	8.892
351.58	359.78	321.48	10.534
273.6	411.77	321.48	7.6608
269.5	314.64	321.48	8.4816
305.06	432.29	321.48	8.0712
212.04	288.65	321.48	7.6608
220.25	272.23	321.48	7.1136
331.06	166.9	321.48	7.9344
403.56	171	321.48	7.9344
418.61	186.05	321.48	8.892
430.92	138.17	321.48	8.892
251.71	280.44	321.48	9.1656
470.59	160.06	321.48	7.2504
131.33	393.98	321.48	8.892
49.248	441.86	321.48	7.1136
71.136	447.34	321.48	8.7552
79.344	372.1	321.48	8.892
187.42	216.14	321.48	8.892
254.45	142.27	321.48	9.4392
366.62	160.06	321.48	8.892
339.26	201.1	321.48	8.4816
332.42	220.25	321.48	8.0712
392.62	273.6	321.48	8.892
415.87	277.7	321.48	8.892
320.11	303.7	321.48	8.0712
493.85	325.58	321.48	7.1136
456.91	329.69	321.48	9.8496
584.14	258.55	321.48	9.3024
410.4	233.93	321.48	8.4816
396.72	250.34	321.48	8.892
202.46	233.93	321.48	9.0288
108.07	307.8	321.48	9.9864
294.12	153.22	321.48	7.2504
370.73	140.9	321.48	8.7552
406.3	95.76	321.48	9.7128
513	76.608	321.48	7.2504
439.13	236.66	321.48	8.3448
373.46	292.75	321.48	8.892
88.92	195.62	321.48	9.7128
526.68	121.75	321.48	12.038
220.25	114.91	321.48	8.0712
198.36	113.54	321.48	7.6608
116.28	265.39	321.48	8.4816
124.49	285.91	321.48	9.1656
320.11	238.03	321.48	8.0712
231.19	448.7	306.43	10.67
280.44	440.5	306.43	9.4392
266.76	469.22	306.43	9.7128
216.14	480.17	306.43	8.3448
225.72	502.06	306.43	8.892
181.94	488.38	306.43	9.0288
162.79	474.7	306.43	12.722
203.83	458.28	306.43	9.7128
314.64	402.19	306.43	15.595
357.05	381.67	306.43	11.765
370.73	359.78	306.43	8.3448
385.78	340.63	306.43	8.892
403.56	325.58	306.43	8.892
413.14	295.49	306.43	8.6184
392.62	303.7	306.43	8.4816
503.42	246.24	306.43	9.3024
549.94	158.69	306.43	9.7128
563.62	135.43	306.43	13.68
448.7	231.19	306.43	9.7128
150.48	348.84	306.43	5.1984
57.456	450.07	306.43	8.3448
128.59	443.23	306.43	8.7552
143.64	422.71	306.43	11.081
97.128	414.5	306.43	7.6608
69.768	485.64	306.43	8.4816
46.512	513	306.43	15.458
16.416	507.53	306.43	8.892
8.208	465.12	306.43	7.6608
27.36	459.65	306.43	8.0712
140.9	462.38	306.43	6.156
123.12	139.54	306.43	7.1136
99.864	138.17	306.43	8.7552
91.656	162.79	306.43	7.9344
68.4	190.15	306.43	7.7976
82.08	210.67	306.43	7.7976
129.96	350.21	306.43	8.7552
311.9	246.24	306.43	9.1656
419.98	108.07	306.43	9.0288
348.84	288.65	306.43	8.6184
91.656	477.43	306.43	9.4392
80.712	400.82	306.43	7.9344
296.86	424.08	306.43	8.6184
169.63	339.26	317.38	7.7976
161.42	363.89	317.38	8.0712
164.16	398.09	317.38	8.892
201.1	410.4	317.38	8.0712
284.54	388.51	317.38	9.3024
361.15	266.76	317.38	13.954
50.616	318.74	317.38	8.0712
142.27	138.17	317.38	8.892
128.59	157.32	317.38	8.4816
110.81	166.9	317.38	8.4816
69.768	166.9	317.38	9.7128
10.944	184.68	317.38	9.0288
64.296	232.56	317.38	12.586
39.672	261.29	317.38	8.4816
242.14	112.18	317.38	8.0712
145.01	95.76	317.38	8.892
136.8	119.02	317.38	7.6608
158.69	114.91	317.38	9.3024
206.57	253.08	317.38	8.3448
228.46	251.71	317.38	8.6184
253.08	171	317.38	7.1136
274.97	173.74	317.38	7.7976
296.86	110.81	317.38	9.0288
298.22	132.7	317.38	8.892
335.16	112.18	317.38	7.6608
328.32	131.33	317.38	8.0712
369.36	192.89	317.38	8.0712
435.02	108.07	317.38	8.892
432.29	161.42	317.38	9.0288
352.94	173.74	317.38	8.3448
329.69	467.86	317.38	7.6608
58.824	474.7	317.38	8.0712
88.92	242.14	317.38	8.4816
51.984	378.94	317.38	9.7128
42.408	402.19	317.38	7.7976
102.6	435.02	317.38	7.3872
342	303.7	317.38	7.6608
373.46	236.66	317.38	8.0712
488.38	261.29	317.38	9.3024
295.49	478.8	317.38	9.7128
15.048	121.75	317.38	9.1656
198.36	168.26	317.38	8.4816
313.27	147.74	317.38	7.3872
313.27	220.25	307.8	8.0712
365.26	222.98	307.8	8.892
328.32	268.13	307.8	9.8496
284.54	253.08	307.8	8.892
240.77	298.22	307.8	8.4816
199.73	306.43	307.8	8.892
283.18	326.95	307.8	9.1656
265.39	154.58	307.8	9.8496
131.33	300.96	307.8	9.0288
90.288	324.22	307.8	9.3024
62.928	347.47	307.8	9.0288
73.872	257.18	307.8	9.0288
103.97	251.71	307.8	9.3024
110.81	229.82	307.8	9.0288
146.38	166.9	307.8	8.892
34.2	186.05	307.8	8.7552
15.048	270.86	307.8	8.892
28.728	288.65	307.8	8.892
32.832	358.42	307.8	9.7128
36.936	421.34	307.8	9.0288
236.66	235.3	307.8	8.892
238.03	276.34	307.8	8.4816
242.14	254.45	307.8	7.7976
307.8	94.392	307.8	9.3024
326.95	98.496	307.8	8.4816
389.88	119.02	307.8	7.2504
146.38	217.51	307.8	9.8496
238.03	188.78	307.8	9.3024
294.12	229.82	307.8	7.7976
180.58	296.86	307.8	6.7032
172.37	236.66	307.8	7.2504
21.888	306.43	307.8	8.892
25.992	244.87	307.8	8.3448
77.976	436.39	307.8	8.6184
84.816	350.21	307.8	7.7976
206.57	276.34	307.8	7.7976
451.44	198.36	328.32	7.7976
499.32	60.192	328.32	9.7128
525.31	61.56	328.32	8.892
551.3	84.816	328.32	8.6184
385.78	181.94	328.32	9.3024
284.54	217.51	328.32	8.892
253.08	329.69	328.32	8.6184
259.92	351.58	328.32	9.9864
221.62	363.89	328.32	8.892
320.11	205.2	328.32	8.4816
346.1	151.85	328.32	8.3448
268.13	255.82	328.32	9.8496
296.86	300.96	328.32	9.7128
232.56	381.67	328.32	8.4816
109.44	415.87	328.32	9.1656
32.832	384.41	328.32	9.7128
72.504	340.63	328.32	9.4392
119.02	198.36	328.32	15.869
13.68	300.96	328.32	8.7552
62.928	362.52	328.32	8.0712
12.312	352.94	328.32	8.892
12.312	389.88	328.32	8.6184
102.6	376.2	328.32	8.892
160.06	307.8	328.32	12.859
194.26	295.49	328.32	8.3448
186.05	324.22	328.32	9.8496
142.27	335.16	328.32	9.8496
142.27	258.55	328.32	10.123
166.9	216.14	328.32	9.4392
176.47	199.73	328.32	9.0288
184.68	140.9	328.32	9.7128
180.58	164.16	328.32	8.892
58.824	186.05	328.32	9.7128
157.32	79.344	328.32	9.3024
181.94	82.08	328.32	9.8496
247.61	50.616	328.32	9.7128
264.02	35.568	328.32	8.892
273.6	58.824	328.32	8.892
246.24	86.184	328.32	9.9864
117.65	139.54	328.32	9.0288
99.864	123.12	328.32	9.1656
97.128	143.64	328.32	8.7552
586.87	8.208	328.32	9.4392
604.66	19.152	328.32	8.6184
370.73	57.456	328.32	8.892
388.51	80.712	328.32	9.0288
387.14	114.91	328.32	10.944
450.07	83.448	328.32	17.921
362.52	13.68	328.32	9.1656
310.54	166.9	328.32	9.3024
177.84	233.93	328.32	8.3448
421.34	36.936	328.32	8.4816
564.98	49.248	317.38	10.26
532.15	35.568	317.38	9.8496
507.53	21.888	317.38	9.8496
388.51	57.456	317.38	8.892
407.66	15.048	317.38	8.7552
465.12	38.304	317.38	9.1656
351.58	45.144	317.38	8.892
318.74	31.464	317.38	8.3448
229.82	45.144	317.38	8.892
143.64	31.464	317.38	10.123
51.984	24.624	317.38	8.892
140.9	62.928	317.38	9.3024
274.97	21.888	317.38	9.1656
309.17	285.91	317.38	8.3448
32.832	82.08	317.38	7.3872
53.352	75.24	317.38	9.0288
447.34	6.84	317.38	8.0712
380.3	23.256	317.38	8.3448
400.82	35.568	317.38	8.4816
361.15	86.184	317.38	9.3024
354.31	105.34	317.38	7.3872
281.81	296.86	317.38	8.0712
183.31	228.46	295.49	8.3448
254.45	292.75	295.49	8.3448
220.25	246.24	295.49	8.0712
325.58	229.82	295.49	9.7128
358.42	202.46	295.49	7.1136
404.93	238.03	295.49	11.628
35.568	441.86	295.49	8.7552
54.72	428.18	295.49	9.4392
236.66	344.74	295.49	8.7552
214.78	143.64	295.49	8.4816
363.89	112.18	295.49	7.3872
377.57	79.344	295.49	9.3024
400.82	76.608	295.49	9.7128
365.26	160.06	295.49	8.892
250.34	125.86	295.49	8.892
139.54	76.608	295.49	8.892
175.1	76.608	295.49	9.8496
99.864	344.74	295.49	9.7128
80.712	502.06	295.49	8.4816
112.18	517.1	295.49	9.7128
281.81	406.3	295.49	9.8496
281.81	300.96	295.49	12.038
411.77	265.39	295.49	9.7128
432.29	239.4	295.49	8.0712
451.44	186.05	295.49	8.3448
476.06	184.68	295.49	8.3448
459.65	119.02	295.49	9.4392
426.82	191.52	295.49	8.6184
284.54	191.52	295.49	10.26
187.42	359.78	295.49	7.7976
113.54	473.33	295.49	8.6184
329.69	377.57	295.49	10.123
366.62	306.43	295.49	12.722
342	344.74	295.49	8.4816
98.496	372.1	295.49	8.4816
456.91	71.136	295.49	9.0288
65.664	384.41	295.49	12.722
522.58	9.576	279.07	7.9344
499.32	53.352	279.07	15.048
465.12	49.248	279.07	11.765
478.8	24.624	279.07	10.944
478.8	75.24	279.07	11.081
450.07	97.128	279.07	11.628
474.7	105.34	279.07	8.892
425.45	147.74	279.07	8.892
383.04	162.79	279.07	9.1656
404.93	157.32	279.07	9.8496
343.37	134.06	279.07	9.7128
363.89	125.86	279.07	9.3024
387.14	114.91	279.07	10.26
395.35	136.8	279.07	10.67
358.42	165.53	279.07	9.7128
354.31	50.616	279.07	8.7552
430.92	17.784	279.07	10.534
369.36	34.2	279.07	9.9864
410.4	69.768	279.07	9.9864
452.81	150.48	279.07	11.902
363.89	228.46	279.07	9.7128
337.9	258.55	279.07	9.8496
314.64	233.93	279.07	9.7128
317.38	280.44	279.07	12.996
292.75	265.39	279.07	9.0288
313.27	254.45	279.07	9.0288
269.5	262.66	279.07	8.892
184.68	387.14	279.07	9.9864
124.49	370.73	279.07	15.048
132.7	339.26	279.07	8.7552
149.11	352.94	279.07	9.7128
112.18	342	279.07	9.0288
147.74	388.51	279.07	9.7128
123.12	403.56	279.07	9.7128
147.74	410.4	279.07	9.3024
177.84	407.66	279.07	8.7552
102.6	392.62	279.07	9.3024
88.92	373.46	279.07	9.7128
56.088	410.4	279.07	12.038
76.608	430.92	279.07	8.7552
117.65	426.82	279.07	11.354
53.352	481.54	279.07	6.2928
64.296	465.12	279.07	10.26
58.824	443.23	279.07	9.3024
38.304	433.66	279.07	8.6184
20.52	452.81	279.07	10.26
42.408	459.65	279.07	8.6184
19.152	515.74	279.07	9.0288
192.89	82.08	279.07	11.628
13.68	158.69	279.07	9.1656
50.616	203.83	279.07	8.892
76.608	190.15	279.07	9.9864
34.2	328.32	279.07	9.9864
86.184	248.98	279.07	7.6608
145.01	222.98	279.07	8.7552
102.6	224.35	279.07	9.1656
75.24	153.22	279.07	8.892
32.832	24.624	279.07	8.7552
177.84	158.69	279.07	8.3448
121.75	269.5	279.07	8.3448
225.72	203.83	279.07	9.9864
277.7	25.992	279.07	9.9864
103.97	155.95	279.07	10.944
27.36	207.94	279.07	8.4816
224.35	139.54	279.07	7.9344
240.77	222.98	279.07	7.6608
265.39	191.52	279.07	9.3024
302.33	143.64	279.07	7.6608
246.24	129.96	279.07	8.4816
302.33	53.352	279.07	7.6608
86.184	336.53	279.07	7.1136
191.52	287.28	279.07	8.6184
158.69	97.128	279.07	8.6184
266.76	95.76	279.07	8.4816
478.8	101.23	344.74	9.8496
487.01	145.01	344.74	9.9864
482.9	166.9	344.74	9.7128
517.1	187.42	344.74	10.123
455.54	164.16	344.74	9.8496
543.1	183.31	344.74	8.3448
508.9	207.94	344.74	8.892
440.5	207.94	344.74	9.3024
459.65	206.57	344.74	8.4816
469.22	224.35	344.74	9.7128
532.15	151.85	344.74	9.3024
619.7	166.9	344.74	10.67
584.14	239.4	344.74	9.1656
452.81	238.03	344.74	9.0288
435.02	225.72	344.74	8.6184
419.98	210.67	344.74	8.892
413.14	233.93	344.74	9.4392
430.92	250.34	344.74	9.0288
407.66	254.45	344.74	9.7128
426.82	269.5	344.74	9.7128
461.02	276.34	344.74	8.6184
425.45	292.75	344.74	9.3024
402.19	280.44	344.74	9.3024
377.57	283.18	344.74	9.7128
391.25	302.33	344.74	10.26
409.03	317.38	344.74	9.7128
447.34	302.33	344.74	7.6608
361.15	299.59	344.74	9.4392
352.94	321.48	344.74	9.0288
329.69	313.27	344.74	10.944
359.78	363.89	344.74	10.807
400.82	363.89	344.74	9.1656
340.63	337.9	344.74	9.7128
344.74	384.41	344.74	9.7128
325.58	398.09	344.74	9.3024
313.27	415.87	344.74	9.8496
280.44	439.13	344.74	8.4816
291.38	409.03	344.74	7.7976
305.06	391.25	344.74	8.892
303.7	370.73	344.74	6.7032
314.64	357.05	344.74	8.4816
325.58	374.83	344.74	9.0288
285.91	380.3	344.74	9.3024
264.02	369.36	344.74	9.3024
265.39	320.11	344.74	9.3024
287.28	320.11	344.74	8.7552
277.7	302.33	344.74	9.8496
239.4	372.1	344.74	9.8496
243.5	395.35	344.74	10.26
255.82	413.14	344.74	8.892
273.6	399.46	344.74	9.3024
274.97	418.61	344.74	8.892
240.77	429.55	344.74	9.8496
261.29	433.66	344.74	8.4816
247.61	452.81	344.74	10.944
224.35	447.34	344.74	8.7552
187.42	463.75	344.74	9.3024
196.99	424.08	344.74	9.4392
220.25	425.45	344.74	9.1656
194.26	399.46	344.74	9.4392
176.47	413.14	344.74	9.7128
142.27	440.5	344.74	9.8496
165.53	503.42	344.74	10.67
98.496	478.8	344.74	11.628
86.184	517.1	344.74	9.7128
203.83	503.42	344.74	9.3024
240.77	473.33	344.74	8.0712
146.38	469.22	344.74	8.0712
38.304	474.7	344.74	9.7128
49.248	424.08	344.74	9.3024
157.32	526.68	344.74	8.4816
184.68	514.37	344.74	8.6184
128.59	545.83	344.74	9.1656
68.4	552.67	344.74	8.0712
46.512	559.51	344.74	8.892
62.928	492.48	344.74	8.7552
191.52	202.46	344.74	9.3024
151.85	184.68	344.74	8.6184
270.86	169.63	344.74	8.0712
164.16	202.46	344.74	9.1656
292.75	213.41	344.74	8.0712
326.95	180.58	344.74	9.3024
352.94	165.53	344.74	8.892
214.78	268.13	344.74	9.1656
231.19	281.81	344.74	8.3448
255.82	299.59	344.74	8.7552
242.14	321.48	344.74	9.4392
316.01	214.78	344.74	8.4816
372.1	172.37	344.74	8.3448
49.248	444.6	344.74	8.0712
279.07	258.55	344.74	8.6184
358.42	214.78	344.74	9.3024
359.78	127.22	344.74	8.0712
332.42	157.32	344.74	8.6184
242.14	242.14	344.74	8.6184
285.91	87.552	344.74	9.1656
266.76	93.024	344.74	9.3024
281.81	109.44	344.74	7.7976
277.7	127.22	344.74	8.4816
294.12	138.17	344.74	8.0712
369.36	149.11	344.74	8.4816
337.9	246.24	344.74	8.0712
299.59	250.34	344.74	8.4816
385.78	238.03	344.74	8.4816
376.2	195.62	344.74	8.6184
400.82	98.496	344.74	8.7552
417.24	82.08	344.74	8.4816
343.37	110.81	344.74	9.4392
369.36	108.07	344.74	8.6184
466.49	121.75	344.74	8.4816
436.39	340.63	335.16	7.6608
478.8	409.03	335.16	14.911
402.19	411.77	335.16	6.9768
477.43	361.15	335.16	6.5664
517.1	396.72	335.16	6.0192
463.75	456.91	335.16	5.6088
421.34	383.04	335.16	6.0192
493.85	309.17	335.16	5.8824
471.96	318.74	335.16	5.472
487.01	335.16	335.16	5.472
548.57	361.15	335.16	6.0192
563.62	339.26	335.16	5.8824
570.46	361.15	335.16	5.1984
176.47	440.5	335.16	12.586
466.49	294.12	335.16	6.7032
320.11	519.84	335.16	6.0192
332.42	543.1	335.16	6.5664
179.21	585.5	335.16	6.9768
288.65	180.58	335.16	8.4816
409.03	506.16	335.16	7.1136
549.94	147.74	335.16	7.1136
582.77	50.616	335.16	7.1136
544.46	65.664	335.16	6.7032
518.47	232.56	335.16	6.7032
507.53	285.91	335.16	7.7976
584.14	187.42	335.16	6.5664
606.02	309.17	335.16	6.5664
578.66	209.3	335.16	8.3448
611.5	224.35	335.16	8.6184
574.56	149.11	335.16	7.3872
534.89	195.62	335.16	8.892
615.6	65.664	335.16	7.2504
529.42	82.08	335.16	6.5664
485.64	32.832	335.16	9.3024
418.61	60.192	335.16	8.892
462.38	21.888	335.16	9.1656
502.06	16.416	335.16	7.7976
508.9	145.01	335.16	9.4392
549.94	125.86	335.16	8.0712
532.15	216.14	335.16	9.0288
580.03	27.36	335.16	8.3448
485.64	79.344	335.16	7.6608
21.888	484.27	335.16	7.7976
114.91	447.34	335.16	7.1136
32.832	452.81	335.16	8.892
56.088	462.38	335.16	7.2504
165.53	467.86	335.16	7.1136
161.42	352.94	335.16	7.9344
165.53	331.06	335.16	8.892
146.38	380.3	335.16	8.0712
84.816	355.68	335.16	7.3872
143.64	403.56	335.16	7.7976
164.16	396.72	335.16	8.892
154.58	419.98	335.16	9.9864
194.26	274.97	335.16	7.6608
173.74	270.86	335.16	8.0712
106.7	227.09	335.16	9.3024
123.12	164.16	335.16	8.892
125.86	102.6	335.16	7.7976
143.64	112.18	335.16	8.4816
201.1	164.16	335.16	8.4816
212.04	184.68	335.16	8.4816
23.256	232.56	335.16	8.3448
201.1	357.05	335.16	8.4816
190.15	342	335.16	8.0712
213.41	342	335.16	8.7552
221.62	463.75	335.16	8.0712
177.84	288.65	335.16	8.0712
136.8	314.64	335.16	7.6608
358.42	529.42	335.16	7.7976
270.86	455.54	335.16	8.0712
603.29	284.54	335.16	6.7032
616.97	266.76	335.16	7.3872
77.976	128.59	335.16	11.491
9.576	525.31	335.16	7.524
251.71	268.13	335.16	7.2504
98.496	261.29	335.16	8.7552
10.944	250.34	335.16	8.0712
25.992	280.44	335.16	9.0288
404.93	17.784	335.16	8.892
184.68	493.85	335.16	7.7976
533.52	288.65	335.16	8.6184
518.47	171	335.16	8.7552
599.18	138.17	335.16	7.2504
500.69	93.024	335.16	8.4816
552.67	46.512	335.16	8.4816
525.31	10.944	335.16	8.6184
555.41	25.992	335.16	8.3448
562.25	166.9	335.16	7.6608
258.55	232.56	335.16	7.9344
283.18	236.66	335.16	8.0712
77.976	503.42	335.16	8.0712
283.18	533.52	335.16	7.7976
38.304	377.57	299.59	7.9344
67.032	325.58	299.59	8.3448
51.984	406.3	299.59	8.4816
180.58	383.04	299.59	7.3872
125.86	499.32	299.59	7.6608
83.448	522.58	299.59	7.1136
164.16	36.936	299.59	8.892
116.28	73.872	299.59	7.3872
279.07	168.26	299.59	8.0712
240.77	68.4	299.59	8.0712
227.09	34.2	299.59	8.7552
105.34	34.2	299.59	7.9344
283.18	16.416	299.59	7.6608
305.06	300.96	299.59	8.3448
337.9	320.11	299.59	10.26
265.39	348.84	299.59	8.6184
206.57	346.1	299.59	8.4816
477.43	58.824	299.59	11.491
470.59	32.832	299.59	8.892
508.9	114.91	299.59	8.892
287.28	101.23	299.59	8.4816
173.74	97.128	299.59	7.3872
205.2	35.568	299.59	8.4816
354.31	12.312	299.59	7.6608
325.58	62.928	299.59	8.3448
314.64	15.048	299.59	8.0712
362.52	54.72	299.59	8.4816
247.61	87.552	299.59	8.4816
343.37	158.69	299.59	7.7976
310.54	151.85	299.59	7.6608
389.88	140.9	299.59	7.6608
406.3	184.68	299.59	8.4816
430.92	147.74	299.59	8.0712
530.78	49.248	299.59	9.7128
378.94	15.048	299.59	7.7976
184.68	337.9	299.59	8.0712
71.136	361.15	299.59	7.7976
121.75	419.98	299.59	9.4392
266.76	97.128	299.59	8.0712
284.54	76.608	299.59	8.4816
305.06	68.4	299.59	7.6608
467.86	206.57	299.59	7.6608
435.02	124.49	299.59	8.0712
409.03	36.936	299.59	7.3872
114.91	184.68	299.59	8.4816
127.22	38.304	299.59	8.3448
616.97	30.096	299.59	7.6608
352.94	136.8	299.59	8.892
54.72	110.81	299.59	6.9768
35.568	71.136	299.59	8.892
39.672	220.25	299.59	7.9344
58.824	294.12	299.59	9.3024
68.4	202.46	344.74	7.1136
145.01	179.21	284.54	8.892
24.624	239.4	284.54	6.5664
20.52	259.92	284.54	6.9768
31.464	294.12	284.54	9.3024
54.72	342	284.54	8.4816
47.88	279.07	284.54	7.1136
13.68	281.81	284.54	7.2504
49.248	155.95	284.54	7.1136
105.34	116.28	284.54	7.6608
117.65	132.7	284.54	8.892
198.36	34.2	284.54	7.6608
229.82	53.352	284.54	7.1136
257.18	58.824	284.54	7.1136
228.46	88.92	284.54	7.9344
50.616	236.66	284.54	7.1136
317.38	119.02	284.54	7.7976
322.85	140.9	284.54	7.3872
344.74	113.54	284.54	7.1136
399.46	213.41	284.54	8.0712
196.99	417.24	284.54	8.892
169.63	425.45	284.54	10.534
212.04	288.65	284.54	8.4816
155.95	30.096	284.54	8.3448
132.7	203.83	284.54	7.6608
41.04	97.128	284.54	10.534
164.16	9.576	284.54	7.6608
317.38	325.58	284.54	11.491
294.12	348.84	284.54	8.892
207.94	395.35	284.54	7.1136
350.21	279.07	284.54	8.4816
339.26	295.49	284.54	6.7032
253.08	358.42	284.54	7.9344
388.51	94.392	284.54	8.0712
335.16	50.616	284.54	8.6184
58.824	41.04	284.54	7.6608
108.07	97.128	284.54	8.4816
258.55	162.79	284.54	7.7976
157.32	328.32	284.54	8.4816
121.75	316.01	284.54	9.8496
136.8	292.75	284.54	7.3872
205.2	105.34	284.54	6.9768
411.77	175.1	284.54	7.1136
366.62	183.31	284.54	8.7552
134.06	243.5	284.54	7.3872
314.64	592.34	344.74	6.9768
314.64	564.98	344.74	6.9768
265.39	625.18	344.74	7.7976
337.9	621.07	344.74	8.0712
362.52	610.13	344.74	7.2504
377.57	556.78	344.74	7.6608
482.9	560.88	344.74	8.4816
530.78	444.6	344.74	7.6608
566.35	421.34	344.74	9.3024
396.72	75.24	344.74	8.0712
387.14	51.984	344.74	7.3872
372.1	39.672	344.74	8.3448
302.33	46.512	344.74	8.4816
325.58	49.248	344.74	8.4816
348.84	30.096	344.74	9.4392
309.17	13.68	344.74	8.892
317.38	31.464	344.74	8.3448
451.44	54.72	344.74	7.1136
406.3	38.304	344.74	8.3448
445.97	34.2	344.74	8.0712
421.34	102.6	344.74	8.892
469.22	41.04	344.74	8.4816
469.22	62.928	344.74	7.6608
504.79	73.872	344.74	8.892
388.51	25.992	344.74	8.3448
424.08	27.36	344.74	9.3024
441.86	13.68	344.74	8.892
432.29	47.88	344.74	8.0712
367.99	20.52	344.74	7.6608
400.82	154.58	344.74	8.4816
391.25	173.74	344.74	8.6184
381.67	134.06	344.74	8.3448
306.43	123.12	344.74	9.3024
322.85	97.128	344.74	8.3448
436.39	151.85	344.74	8.7552
195.62	21.888	344.74	7.6608
244.87	20.52	344.74	7.9344
266.76	21.888	344.74	7.6608
39.672	233.93	344.74	7.1136
28.728	216.14	344.74	8.4816
17.784	192.89	344.74	10.26
101.23	331.06	344.74	8.6184
173.74	184.68	344.74	7.2504
109.44	389.88	344.74	8.892
61.56	404.93	344.74	9.0288
181.94	355.68	344.74	8.3448
210.67	290.02	344.74	8.892
184.68	250.34	344.74	7.6608
273.6	149.11	344.74	8.892
322.85	232.56	344.74	9.1656
316.01	255.82	344.74	7.1136
268.13	279.07	344.74	9.8496
291.38	276.34	344.74	8.892
102.6	351.58	344.74	8.0712
355.68	238.03	344.74	8.892
101.23	415.87	344.74	8.3448
88.92	437.76	344.74	8.4816
12.312	503.42	344.74	8.3448
244.87	73.872	344.74	6.7032
522.58	114.91	344.74	7.6608
521.21	306.43	344.74	7.6608
72.504	73.872	344.74	7.1136
80.712	54.72	344.74	7.6608
548.57	6.84	290.02	7.6608
432.29	168.26	290.02	7.7976
389.88	180.58	290.02	8.0712
369.36	281.81	290.02	7.9344
391.25	273.6	290.02	7.9344
261.29	140.9	290.02	7.1136
238.03	140.9	290.02	8.0712
205.2	270.86	290.02	8.892
295.49	162.79	290.02	7.1136
246.24	377.57	290.02	8.0712
217.51	430.92	290.02	8.4816
298.22	384.41	290.02	9.9864
135.43	482.9	290.02	7.3872
305.06	36.936	290.02	7.6608
251.71	248.98	290.02	8.4816
98.496	73.872	290.02	7.6608
125.86	227.09	290.02	8.4816
161.42	303.7	290.02	8.0712
41.04	398.09	290.02	6.9768
16.416	318.74	290.02	8.4816
15.048	343.37	290.02	7.6608
220.25	15.048	290.02	7.6608
246.24	43.776	290.02	8.3448
187.42	50.616	290.02	8.3448
452.81	21.888	290.02	8.6184
82.08	216.14	290.02	7.7976
82.08	528.05	324.22	7.3872
105.34	506.16	324.22	8.4816
108.07	454.18	355.68	8.0712
333.79	455.54	326.95	8.0712
398.09	454.18	326.95	6.7032
222.98	443.23	326.95	8.4816
10.944	198.36	261.29	9.8496
41.04	155.95	261.29	7.7976
30.096	138.17	261.29	8.0712
165.53	134.06	261.29	8.0712
114.91	124.49	261.29	8.0712
132.7	116.28	261.29	8.0712
117.65	236.66	261.29	8.6184
299.59	134.06	261.29	8.7552
290.02	186.05	261.29	8.4816
42.408	49.248	261.29	7.6608
347.47	87.552	261.29	7.3872
337.9	110.81	261.29	8.0712
207.94	91.656	261.29	7.7976
229.82	64.296	261.29	7.2504
269.5	36.936	261.29	8.0712
418.61	32.832	261.29	7.6608
369.36	84.816	261.29	8.0712
10.944	21.888	261.29	8.892
243.5	12.312	261.29	7.9344
183.31	8.208	261.29	7.1136
135.43	274.97	261.29	7.1136
103.97	288.65	261.29	8.7552
30.096	247.61	261.29	9.7128
36.936	192.89	261.29	10.123
73.872	64.296	261.29	9.8496
210.67	112.18	261.29	8.7552
378.94	45.144	261.29	8.4816
336.53	31.464	261.29	7.9344
181.94	93.024	248.98	16.006
160.06	169.63	248.98	7.6608
165.53	192.89	248.98	10.26
88.92	259.92	248.98	8.892
67.032	272.23	248.98	7.6608
131.33	246.24	248.98	8.0712
114.91	272.23	248.98	9.8496
228.46	195.62	248.98	11.354
259.92	135.43	248.98	7.7976
251.71	116.28	248.98	8.3448
273.6	117.65	248.98	8.6184
354.31	23.256	248.98	10.26
385.78	12.312	248.98	9.1656
288.65	75.24	248.98	10.123
337.9	57.456	248.98	14.774
220.25	171	248.98	9.1656
248.98	155.95	248.98	8.0712
239.4	173.74	248.98	8.892
150.48	254.45	248.98	9.0288
169.63	242.14	248.98	8.3448
161.42	224.35	248.98	8.6184
259.92	80.712	248.98	7.9344
274.97	95.76	248.98	9.1656
247.61	58.824	248.98	8.4816
91.656	136.8	248.98	9.8496
41.04	262.66	248.98	9.7128
67.032	248.98	248.98	9.1656
202.46	42.408	248.98	6.7032
36.936	348.84	248.98	7.6608
71.136	176.47	248.98	8.0712
121.75	188.78	248.98	9.3024
147.74	24.624	248.98	8.892
611.5	365.26	337.9	10.944
604.66	459.65	344.74	8.4816
611.5	482.9	344.74	9.9864
25.992	91.656	251.71	9.3024
58.824	80.712	251.71	8.3448
54.72	110.81	276.34	8.892
49.248	202.46	354.31	8.0712
21.888	268.13	354.31	9.0288
61.56	180.58	354.31	8.892
39.672	172.37	354.31	9.8496
25.992	290.02	354.31	9.4392
47.88	300.96	354.31	9.0288
62.928	283.18	354.31	9.4392
108.07	291.38	354.31	9.7128
65.664	264.02	354.31	8.892
56.088	337.9	354.31	8.892
23.256	328.32	354.31	9.1656
149.11	389.88	354.31	9.7128
124.49	481.54	354.31	9.4392
88.92	399.46	354.31	8.892
49.248	391.25	354.31	9.3024
36.936	374.83	354.31	8.892
62.928	318.74	354.31	8.3448
68.4	380.3	354.31	9.0288
131.33	411.77	354.31	8.7552
112.18	551.3	354.31	8.892
180.58	333.79	354.31	8.6184
218.88	374.83	354.31	7.7976
151.85	325.58	354.31	8.0712
136.8	337.9	354.31	7.6608
132.7	362.52	354.31	8.892
83.448	342	354.31	8.892
31.464	435.02	354.31	8.7552
121.75	435.02	354.31	8.892
71.136	454.18	354.31	8.4816
584.14	294.12	326.95	8.0712
544.46	240.77	326.95	8.4816
549.94	214.78	326.95	7.1136
484.27	184.68	326.95	8.0712
503.42	124.49	326.95	7.3872
458.28	53.352	326.95	7.1136
437.76	51.984	326.95	7.6608
440.5	27.36	326.95	7.3872
424.08	13.68	326.95	8.0712
62.928	41.04	326.95	8.4816
79.344	28.728	326.95	7.3872
98.496	21.888	326.95	8.0712
348.84	336.53	326.95	7.9344
406.3	296.86	326.95	8.6184
352.94	471.96	326.95	9.1656
597.82	160.06	326.95	11.491
132.7	250.34	352.94	8.6184
123.12	224.35	352.94	8.4816
132.7	205.2	352.94	8.6184
155.95	265.39	352.94	8.6184
294.12	67.032	336.53	8.0712
310.54	82.08	336.53	8.0712
326.95	16.416	331.06	8.892
272.23	105.34	322.85	9.0288
206.57	97.128	313.27	8.4816
229.82	90.288	313.27	8.892
269.5	72.504	269.5	8.892
216.14	177.84	269.5	11.491
153.22	154.58	269.5	9.0288
161.42	175.1	269.5	8.4816
110.81	184.68	269.5	9.1656
88.92	175.1	269.5	10.26
53.352	313.27	269.5	9.3024
23.256	350.21	269.5	8.892
19.152	294.12	269.5	8.0712
39.672	385.78	269.5	8.892
62.928	381.67	269.5	8.892
87.552	411.77	269.5	11.081
161.42	257.18	269.5	9.7128
173.74	324.22	269.5	8.892
173.74	350.21	269.5	7.9344
206.57	303.7	269.5	8.6184
202.46	325.58	269.5	8.0712
244.87	287.28	269.5	8.6184
268.13	285.91	269.5	9.8496
258.55	305.06	269.5	9.7128
262.66	218.88	269.5	9.8496
292.75	222.98	269.5	8.892
276.34	244.87	269.5	9.1656
300.96	202.46	269.5	8.892
318.74	190.15	269.5	8.0712
311.9	161.42	269.5	9.4392
361.15	105.34	269.5	7.7976
387.14	24.624	269.5	8.892
299.59	19.152	269.5	7.6608
140.9	25.992	269.5	8.0712
454.18	24.624	269.5	8.0712
367.99	12.312	269.5	8.3448
95.76	355.68	269.5	8.0712
34.2	227.09	269.5	8.0712
54.72	291.38	269.5	8.6184
151.85	281.81	269.5	8.3448
436.39	42.408	269.5	8.0712
355.68	72.504	269.5	9.1656
154.58	117.65	269.5	7.6608
110.81	9.576	269.5	9.9864
86.184	6.84	269.5	9.4392
160.06	302.33	269.5	8.4816
166.9	95.76	348.84	9.1656
251.71	179.21	348.84	9.3024
288.65	195.62	348.84	7.9344
258.55	254.45	348.84	8.0712
309.17	169.63	348.84	8.4816
257.18	136.8	348.84	9.3024
305.06	309.17	348.84	9.3024
347.47	145.01	348.84	8.892
259.92	116.28	348.84	9.7128
246.24	98.496	348.84	8.892
233.93	302.33	348.84	8.892
61.56	23.256	348.84	8.4816
60.192	56.088	348.84	9.0288
34.2	151.85	348.84	9.9864
42.408	320.11	348.84	8.892
60.192	359.78	348.84	9.7128
233.93	261.29	348.84	8.6184
160.06	225.72	348.84	9.1656
146.38	139.54	348.84	9.0288
194.26	79.344	348.84	8.4816
311.9	290.02	348.84	8.4816
103.97	113.54	348.84	10.123
404.93	195.62	348.84	8.892
257.18	158.69	348.84	8.3448
83.448	268.13	348.84	9.1656
95.76	68.4	348.84	8.7552
87.552	86.184	348.84	8.4816
23.256	168.26	348.84	7.7976
337.9	209.3	348.84	8.7552
270.86	72.504	348.84	8.892
168.26	136.8	348.84	8.4816
496.58	253.08	335.16	9.3024
534.89	103.97	335.16	8.0712
465.12	143.64	335.16	8.7552
604.66	183.31	335.16	8.892
426.82	124.49	335.16	8.4816
448.7	119.02	335.16	8.4816
117.65	27.36	335.16	8.3448
337.9	365.26	335.16	7.1136
595.08	422.71	335.16	9.9864
132.7	224.35	317.38	11.081
128.59	288.65	317.38	8.4816
103.97	314.64	317.38	10.26
172.37	269.5	317.38	8.7552
61.56	318.74	317.38	8.4816
91.656	396.72	317.38	7.7976
86.184	352.94	317.38	8.6184
13.68	370.73	317.38	9.1656
68.4	421.34	317.38	9.0288
27.36	456.91	317.38	10.123
9.576	426.82	317.38	9.3024
290.02	465.12	317.38	12.722
281.81	502.06	317.38	11.354
354.31	473.33	317.38	12.996
127.22	459.65	317.38	12.722
164.16	395.35	317.38	8.6184
123.12	398.09	317.38	8.3448
142.27	413.14	317.38	7.3872
165.53	440.5	317.38	8.4816
264.02	383.04	317.38	7.1136
309.17	493.85	317.38	7.1136
331.06	487.01	317.38	8.4816
335.16	445.97	317.38	8.892
429.55	447.34	317.38	11.902
437.76	471.96	317.38	8.7552
456.91	484.27	317.38	9.0288
462.38	526.68	317.38	11.354
480.17	489.74	317.38	9.0288
399.46	577.3	317.38	14.364
445.97	549.94	317.38	11.354
491.11	575.93	317.38	10.26
333.79	569.09	317.38	10.26
346.1	298.22	317.38	8.6184
202.46	279.07	317.38	8.892
172.37	318.74	317.38	7.6608
222.98	250.34	317.38	9.0288
264.02	257.18	317.38	9.8496
232.56	168.26	317.38	8.892
243.5	217.51	317.38	8.892
179.21	214.78	317.38	8.7552
191.52	166.9	317.38	9.7128
221.62	147.74	317.38	8.6184
239.4	125.86	317.38	10.26
253.08	160.06	317.38	8.892
285.91	158.69	317.38	8.0712
303.7	201.1	317.38	8.892
326.95	199.73	317.38	8.0712
359.78	244.87	317.38	9.3024
357.05	269.5	317.38	9.1656
294.12	298.22	317.38	8.3448
342	257.18	317.38	9.3024
373.46	303.7	317.38	11.491
392.62	269.5	317.38	8.892
383.04	236.66	317.38	8.7552
370.73	217.51	317.38	9.8496
400.82	191.52	317.38	8.892
395.35	214.78	317.38	9.0288
402.19	352.94	317.38	9.3024
303.7	409.03	317.38	9.8496
410.4	392.62	317.38	8.7552
383.04	385.78	317.38	8.892
384.41	441.86	317.38	8.892
502.06	298.22	317.38	9.1656
372.1	519.84	317.38	14.364
525.31	463.75	317.38	8.4816
51.984	448.7	332.42	15.458
32.832	413.14	332.42	12.586
98.496	374.83	332.42	7.9344
134.06	436.39	332.42	8.4816
82.08	455.54	332.42	8.0712
131.33	399.46	332.42	7.6608
112.18	396.72	332.42	8.6184
62.928	406.3	332.42	7.6608
53.352	385.78	332.42	11.491
153.22	372.1	332.42	7.6608
183.31	482.9	332.42	9.1656
153.22	430.92	332.42	8.0712
217.51	480.17	332.42	12.996
258.55	497.95	332.42	11.081
285.91	389.88	332.42	8.892
166.9	411.77	332.42	9.8496
222.98	331.06	332.42	8.4816
269.5	459.65	332.42	7.3872
320.11	476.06	332.42	8.6184
291.38	351.58	332.42	8.4816
268.13	302.33	332.42	8.3448
272.23	279.07	332.42	8.4816
296.86	320.11	332.42	8.892
309.17	337.9	332.42	9.8496
285.91	433.66	332.42	7.7976
310.54	280.44	332.42	9.3024
322.85	310.54	332.42	9.9864
321.48	246.24	332.42	8.3448
359.78	257.18	332.42	8.0712
351.58	217.51	332.42	9.3024
355.68	190.15	332.42	8.0712
372.1	277.7	332.42	9.3024
409.03	294.12	332.42	9.3024
377.57	181.94	332.42	8.4816
404.93	145.01	332.42	9.3024
424.08	155.95	332.42	8.4816
422.71	180.58	332.42	8.892
437.76	209.3	332.42	8.6184
447.34	154.58	332.42	9.1656
428.18	132.7	332.42	10.67
547.2	192.89	332.42	8.4816
487.01	98.496	332.42	9.3024
426.82	91.656	332.42	8.3448
554.04	166.9	332.42	8.0712
485.64	47.88	332.42	7.7976
534.89	30.096	332.42	7.7976
585.5	45.144	332.42	10.944
612.86	49.248	332.42	9.0288
507.53	191.52	332.42	7.7976
500.69	287.28	332.42	8.0712
480.17	377.57	332.42	8.0712
623.81	302.33	332.42	8.892
562.25	317.38	332.42	9.7128
593.71	437.76	332.42	10.123
558.14	564.98	332.42	13.954
508.9	567.72	332.42	11.081
570.46	424.08	332.42	8.0712
521.21	385.78	332.42	8.4816
612.86	326.95	332.42	8.0712
571.82	402.19	332.42	9.7128
614.23	232.56	332.42	8.4816
526.68	585.5	332.42	10.944
606.02	551.3	332.42	13.954
481.54	444.6	332.42	8.4816
506.16	443.23	332.42	8.7552
543.1	285.91	332.42	8.6184
398.09	376.2	332.42	7.9344
608.76	109.44	332.42	9.4392
619.7	136.8	332.42	9.8496
616.97	444.6	332.42	8.6184
455.54	376.2	332.42	7.7976
385.78	497.95	332.42	12.038
466.49	146.38	332.42	8.0712
515.74	274.97	317.38	8.4816
424.08	292.75	317.38	8.0712
445.97	295.49	317.38	8.892
339.26	154.58	317.38	8.0712
155.95	236.66	317.38	9.3024
67.032	287.28	317.38	8.892
192.89	134.06	317.38	9.3024
229.82	102.6	317.38	8.4816
251.71	94.392	317.38	9.1656
266.76	121.75	317.38	9.3024
325.58	109.44	317.38	8.892
288.65	64.296	317.38	12.038
317.38	71.136	317.38	9.1656
342	82.08	317.38	8.6184
365.26	45.144	317.38	9.8496
335.16	49.248	317.38	11.902
326.95	16.416	317.38	8.892
381.67	62.928	317.38	9.1656
403.56	82.08	317.38	11.628
389.88	36.936	317.38	9.3024
348.84	24.624	317.38	8.4816
377.57	17.784	317.38	9.1656
425.45	32.832	317.38	10.123
400.82	17.784	317.38	7.6608
419.98	9.576	317.38	7.9344
525.31	35.568	317.38	8.0712
538.99	56.088	317.38	11.628
470.59	121.75	317.38	8.4816
526.68	139.54	317.38	9.1656
551.3	201.1	317.38	8.892
566.35	280.44	317.38	10.123
596.45	311.9	317.38	8.3448
606.02	331.06	317.38	8.0712
608.76	419.98	317.38	9.3024
533.52	547.2	317.38	11.081
596.45	31.464	317.38	7.6608
506.16	82.08	317.38	9.0288
589.61	280.44	317.38	8.0712
452.81	425.45	317.38	8.4816
552.67	415.87	317.38	9.3024
618.34	259.92	317.38	9.0288
619.7	361.15	317.38	9.7128
622.44	385.78	317.38	9.4392
482.9	31.464	317.38	8.4816
97.128	242.14	317.38	9.3024
108.07	277.7	317.38	8.892
261.29	477.43	317.38	11.081
361.15	399.46	317.38	8.892
473.33	166.9	317.38	9.0288
451.44	136.8	317.38	9.8496
450.07	173.74	317.38	10.67
425.45	261.29	317.38	7.2504
435.02	246.24	317.38	7.1136
430.92	337.9	317.38	8.3448
563.62	463.75	317.38	9.4392
606.02	198.36	317.38	7.9344
537.62	265.39	317.38	9.3024
358.42	573.19	317.38	10.534
502.06	377.57	317.38	7.2504
619.7	95.76	317.38	8.0712
415.87	125.86	317.38	7.6608
307.8	106.7	317.38	8.3448
161.42	365.26	302.33	15.732
198.36	350.21	302.33	7.3872
179.21	336.53	302.33	8.892
145.01	396.72	302.33	8.4816
146.38	428.18	302.33	8.892
205.2	324.22	302.33	9.7128
86.184	299.59	302.33	11.081
64.296	329.69	302.33	10.26
53.352	444.6	302.33	10.944
27.36	428.18	302.33	10.944
114.91	489.74	302.33	11.354
259.92	270.86	302.33	9.1656
166.9	284.54	302.33	9.8496
97.128	415.87	302.33	9.7128
173.74	422.71	302.33	8.892
190.15	440.5	302.33	8.4816
151.85	493.85	302.33	11.628
77.976	398.09	302.33	8.0712
121.75	536.26	302.33	13.954
97.128	555.41	302.33	9.8496
164.16	569.09	302.33	10.944
187.42	556.78	302.33	9.7128
9.576	337.9	302.33	11.081
76.608	441.86	302.33	9.7128
75.24	348.84	302.33	8.4816
54.72	388.51	302.33	9.0288
58.824	303.7	302.33	9.4392
41.04	326.95	302.33	8.0712
39.672	306.43	302.33	8.7552
108.07	335.16	302.33	11.765
168.26	227.09	302.33	8.0712
194.26	253.08	302.33	7.7976
175.1	248.98	302.33	9.3024
139.54	250.34	302.33	9.3024
124.49	272.23	302.33	10.26
127.22	307.8	302.33	9.1656
95.76	259.92	302.33	9.7128
206.57	296.86	302.33	10.123
209.3	228.46	302.33	9.0288
212.04	265.39	302.33	9.3024
190.15	273.6	302.33	8.4816
268.13	320.11	302.33	9.3024
284.54	291.38	302.33	8.3448
300.96	322.85	302.33	8.7552
292.75	343.37	302.33	8.6184
190.15	217.51	302.33	8.892
228.46	236.66	302.33	9.1656
229.82	214.78	302.33	10.26
250.34	250.34	302.33	10.67
255.82	225.72	302.33	8.7552
257.18	176.47	302.33	8.892
276.34	205.2	302.33	9.8496
309.17	180.58	302.33	11.491
292.75	220.25	302.33	7.9344
277.7	243.5	302.33	8.892
340.63	238.03	302.33	8.7552
307.8	300.96	302.33	9.7128
359.78	309.17	302.33	8.892
433.66	273.6	302.33	11.902
322.85	255.82	302.33	8.7552
299.59	257.18	302.33	9.8496
72.504	169.63	302.33	11.354
30.096	186.05	302.33	9.8496
50.616	202.46	302.33	10.944
72.504	136.8	302.33	9.3024
21.888	242.14	302.33	8.6184
35.568	123.12	302.33	8.892
50.616	140.9	302.33	8.892
139.54	87.552	302.33	8.4816
123.12	120.38	302.33	9.0288
109.44	143.64	302.33	9.7128
131.33	142.27	302.33	8.892
154.58	62.928	302.33	12.175
98.496	83.448	302.33	11.081
101.23	108.07	302.33	9.7128
205.2	24.624	302.33	8.3448
177.84	49.248	302.33	9.0288
228.46	34.2	302.33	8.7552
221.62	56.088	302.33	9.1656
105.34	53.352	302.33	12.722
347.47	39.672	302.33	8.892
366.62	106.7	302.33	8.0712
186.05	147.74	302.33	9.3024
220.25	128.59	302.33	9.1656
279.07	13.68	302.33	9.8496
247.61	49.248	302.33	8.3448
430.92	128.59	302.33	11.354
466.49	270.86	302.33	8.892
473.33	352.94	302.33	16.963
543.1	302.33	302.33	25.582
612.86	402.19	302.33	11.628
500.69	279.07	302.33	10.944
549.94	75.24	302.33	10.123
503.42	198.36	302.33	8.7552
507.53	388.51	302.33	8.0712
474.7	87.552	302.33	8.4816
376.2	32.832	302.33	9.7128
419.98	418.61	302.33	8.4816
543.1	221.62	302.33	8.7552
573.19	83.448	302.33	9.7128
575.93	61.56	302.33	8.4816
232.56	556.78	302.33	9.9864
621.07	433.66	302.33	8.892
532.15	391.25	302.33	9.1656
496.58	326.95	302.33	9.7128
564.98	196.99	302.33	8.4816
503.42	139.54	302.33	9.3024
543.1	359.78	302.33	11.491
30.096	210.67	291.38	9.3024
94.392	199.73	291.38	6.7032
23.256	150.48	291.38	7.3872
196.99	45.144	291.38	8.3448
206.57	65.664	291.38	8.6184
214.78	86.184	291.38	8.3448
261.29	28.728	291.38	8.7552
113.54	23.256	291.38	8.7552
86.184	34.2	291.38	8.892
54.72	54.72	291.38	11.081
31.464	99.864	291.38	9.1656
61.56	17.784	291.38	8.0712
117.65	97.128	291.38	8.7552
253.08	90.288	291.38	7.3872
75.24	191.52	291.38	7.9344
119.02	243.5	291.38	8.3448
329.69	65.664	291.38	9.8496
136.8	162.79	291.38	9.1656
155.95	35.568	291.38	8.7552
153.22	13.68	291.38	8.7552
277.7	49.248	291.38	8.4816
280.44	88.92	291.38	8.4816
229.82	72.504	291.38	8.0712
324.22	127.22	291.38	8.892
333.79	146.38	291.38	9.3024
508.9	250.34	291.38	8.3448
411.77	209.3	291.38	10.67
306.43	10.944	291.38	9.7128
384.41	155.95	291.38	9.4392
372.1	187.42	291.38	9.7128
299.59	202.46	291.38	8.4816
400.82	124.49	291.38	7.9344
409.03	147.74	291.38	7.7976
437.76	209.3	291.38	8.7552
534.89	257.18	291.38	10.67
600.55	340.63	291.38	7.1136
599.18	374.83	291.38	8.892
580.03	365.26	291.38	7.3872
560.88	268.13	291.38	9.9864
606.02	233.93	291.38	12.586
502.06	212.04	291.38	8.4816
454.18	157.32	291.38	11.902
447.34	112.18	291.38	7.2504
433.66	98.496	291.38	8.4816
454.18	93.024	291.38	8.6184
471.96	109.44	291.38	8.6184
523.94	209.3	291.38	9.1656
499.32	121.75	291.38	8.892
424.08	73.872	291.38	8.0712
428.18	153.22	291.38	8.0712
522.58	64.296	291.38	8.6184
510.26	153.22	291.38	8.892
482.9	240.77	291.38	8.4816
537.62	145.01	291.38	13.133
510.26	97.128	291.38	9.0288
500.69	54.72	291.38	9.9864
558.14	214.78	291.38	9.9864
622.44	337.9	291.38	9.3024
611.5	355.68	291.38	7.7976
592.34	320.11	291.38	9.7128
619.7	377.57	291.38	8.4816
589.61	169.63	291.38	8.892
578.66	233.93	291.38	8.892
540.36	53.352	291.38	8.4816
521.21	45.144	291.38	8.892
592.34	257.18	291.38	8.0712
488.38	140.9	291.38	8.892
385.78	10.944	291.38	8.4816
407.66	12.312	291.38	8.3448
12.312	125.86	291.38	10.807
13.68	71.136	291.38	10.944
56.088	91.656	291.38	8.6184
316.01	34.2	291.38	9.7128
313.27	463.75	344.74	8.0712
116.28	471.96	344.74	9.3024
218.88	500.69	344.74	9.9864
276.34	485.64	344.74	8.892
366.62	478.8	344.74	9.4392
320.11	503.42	344.74	9.7128
474.7	473.33	344.74	12.996
357.05	425.45	344.74	7.6608
317.38	358.42	344.74	7.6608
310.54	426.82	344.74	7.1136
400.82	515.74	344.74	9.0288
459.65	443.23	344.74	8.0712
541.73	507.53	344.74	12.586
414.5	384.41	344.74	8.0712
402.19	363.89	344.74	8.7552
351.58	404.93	344.74	8.892
340.63	332.42	344.74	7.7976
417.24	284.54	344.74	8.0712
399.46	313.27	344.74	8.6184
409.03	419.98	344.74	9.7128
569.09	447.34	344.74	14.09
503.42	410.4	344.74	9.4392
433.66	374.83	344.74	7.6608
426.82	321.48	344.74	7.7976
485.64	358.42	344.74	8.0712
463.75	277.7	344.74	9.1656
463.75	255.82	344.74	9.7128
439.13	261.29	344.74	8.3448
506.16	220.25	344.74	9.4392
380.3	365.26	344.74	8.7552
358.42	452.81	344.74	8.6184
522.58	114.91	344.74	9.9864
491.11	201.1	344.74	8.0712
530.78	248.98	344.74	8.892
540.36	351.58	344.74	8.3448
554.04	184.68	344.74	7.7976
595.08	362.52	344.74	8.892
606.02	383.04	344.74	7.3872
614.23	254.45	344.74	8.7552
573.19	332.42	344.74	9.0288
573.19	143.64	344.74	8.0712
551.3	64.296	344.74	8.6184
540.36	83.448	344.74	8.892
538.99	132.7	344.74	8.4816
607.39	125.86	344.74	8.7552
564.98	35.568	344.74	8.0712
603.29	36.936	344.74	8.892
571.82	86.184	344.74	8.6184
503.42	153.22	344.74	8.7552
619.7	367.99	344.74	9.1656
444.6	340.63	344.74	8.892
467.86	344.74	344.74	8.3448
370.73	406.3	344.74	8.892
528.05	367.99	344.74	8.892
363.89	504.79	344.74	7.7976
149.11	175.1	306.43	8.3448
171	186.05	306.43	9.1656
161.42	206.57	306.43	8.4816
113.54	254.45	306.43	7.9344
86.184	276.34	306.43	8.6184
62.928	218.88	306.43	8.6184
76.608	207.94	306.43	7.3872
27.36	225.72	306.43	8.0712
15.048	205.2	306.43	8.4816
207.94	180.58	306.43	8.892
240.77	143.64	306.43	8.7552
247.61	75.24	306.43	8.4816
268.13	82.08	306.43	7.7976
298.22	91.656	306.43	8.4816
276.34	136.8	306.43	8.0712
340.63	125.86	306.43	9.0288
363.89	175.1	306.43	9.1656
367.99	155.95	306.43	8.892
309.17	359.78	306.43	8.6184
281.81	387.14	306.43	8.7552
322.85	415.87	306.43	8.0712
357.05	441.86	306.43	9.1656
318.74	459.65	306.43	9.3024
270.86	418.61	306.43	9.8496
259.92	548.57	306.43	9.9864
285.91	551.3	306.43	8.6184
384.41	326.95	306.43	12.038
515.74	411.77	306.43	9.7128
506.16	459.65	306.43	9.7128
519.84	439.13	306.43	7.6608
567.72	404.93	306.43	9.3024
588.24	343.37	306.43	8.6184
570.46	359.78	306.43	8.4816
541.73	432.29	306.43	9.0288
471.96	426.82	306.43	9.1656
590.98	393.98	306.43	8.3448
601.92	210.67	306.43	9.0288
528.05	192.89	306.43	9.9864
521.21	164.16	306.43	10.26
426.82	377.57	306.43	8.892
548.57	240.77	306.43	7.7976
419.98	357.05	306.43	8.892
495.22	430.92	306.43	8.6184
474.7	251.71	306.43	8.7552
419.98	109.44	306.43	8.6184
513	21.888	306.43	7.9344
496.58	38.304	306.43	8.4816
439.13	86.184	306.43	8.4816
593.71	45.144	306.43	8.3448
625.18	201.1	306.43	8.892
528.05	342	306.43	7.6608
344.74	499.32	306.43	7.2504
575.93	13.68	306.43	8.3448
607.39	166.9	306.43	8.4816
299.59	422.71	306.43	7.6608
83.448	325.58	306.43	9.0288
612.86	43.776	306.43	7.9344
599.18	79.344	306.43	8.3448
474.7	50.616	306.43	9.0288
224.35	10.944	295.49	9.1656
198.36	6.84	295.49	8.3448
235.3	94.392	295.49	7.6608
238.03	116.28	295.49	8.3448
302.33	71.136	295.49	8.4816
35.568	19.152	295.49	9.1656
34.2	76.608	295.49	7.7976
13.68	173.74	295.49	8.7552
77.976	110.81	295.49	8.3448
95.76	129.96	295.49	8.4816
147.74	216.14	295.49	8.4816
101.23	280.44	295.49	8.4816
57.456	285.91	295.49	8.4816
114.91	380.3	295.49	8.3448
95.76	389.88	295.49	8.0712
28.728	451.44	295.49	8.6184
62.928	410.4	295.49	8.0712
17.784	404.93	295.49	10.944
6.84	381.67	295.49	8.3448
41.04	399.46	295.49	7.1136
51.984	471.96	295.49	9.9864
79.344	536.26	295.49	12.038
32.832	526.68	295.49	12.175
387.14	238.03	295.49	8.892
430.92	298.22	295.49	8.6184
439.13	244.87	295.49	9.1656
325.58	194.26	295.49	9.3024
328.32	9.576	295.49	8.6184
462.38	15.048	295.49	9.9864
511.63	355.68	295.49	8.892
584.14	216.14	295.49	8.3448
597.82	188.78	295.49	8.7552
462.38	242.14	295.49	8.4816
625.18	255.82	295.49	8.892
344.74	110.81	295.49	8.4816
131.33	344.74	321.48	8.0712
41.04	318.74	321.48	7.7976
25.992	332.42	321.48	8.0712
12.312	347.47	321.48	8.0712
106.7	355.68	321.48	8.892
129.96	324.22	321.48	8.6184
190.15	233.93	321.48	8.0712
262.66	232.56	321.48	10.397
250.34	276.34	321.48	8.6184
250.34	320.11	321.48	8.6184
243.5	254.45	321.48	7.7976
310.54	151.85	321.48	8.4816
336.53	180.58	321.48	8.892
503.42	35.568	321.48	8.0712
273.6	325.58	321.48	8.4816
456.91	280.44	321.48	8.4816
487.01	205.2	321.48	8.4816
465.12	195.62	321.48	8.7552
563.62	54.72	321.48	8.6184
559.51	12.312	321.48	8.3448
578.66	23.256	321.48	8.892
436.39	365.26	321.48	9.0288
402.19	316.01	321.48	8.4816
489.74	463.75	321.48	8.7552
477.43	556.78	321.48	9.8496
496.58	336.53	321.48	7.7976
599.18	391.25	321.48	7.6608
589.61	407.66	321.48	7.1136
610.13	465.12	321.48	8.4816
537.62	242.14	321.48	7.1136
599.18	250.34	321.48	9.7128
575.93	305.06	321.48	8.892
574.56	98.496	321.48	8.7552
586.87	207.94	321.48	8.4816
461.02	336.53	321.48	7.3872
351.58	433.66	321.48	8.6184
326.95	506.16	321.48	9.7128
480.17	281.81	321.48	8.0712
258.55	140.9	321.48	8.0712
413.14	273.6	321.48	8.3448
491.11	179.21	339.26	10.123
374.83	238.03	339.26	9.3024
355.68	296.86	339.26	8.7552
302.33	372.1	339.26	9.0288
177.84	433.66	339.26	7.6608
175.1	384.41	339.26	9.8496
273.6	418.61	339.26	7.7976
383.04	296.86	339.26	9.1656
556.78	16.416	339.26	8.3448
455.54	195.62	339.26	8.4816
373.46	388.51	339.26	8.0712
98.496	528.05	355.68	9.7128
25.992	523.94	355.68	9.7128
45.144	541.73	355.68	9.9864
56.088	515.74	355.68	8.892
79.344	551.3	355.68	8.892
105.34	555.41	355.68	9.4392
129.96	538.99	355.68	10.26
183.31	493.85	355.68	9.1656
240.77	491.11	355.68	8.892
258.55	502.06	355.68	8.6184
209.3	551.3	355.68	9.8496
270.86	466.49	355.68	8.0712
295.49	465.12	355.68	9.1656
380.3	510.26	355.68	8.6184
513	507.53	355.68	10.944
428.18	489.74	355.68	13.954
424.08	461.02	355.68	8.892
403.56	470.59	355.68	8.7552
396.72	488.38	355.68	7.7976
443.23	443.23	355.68	7.9344
482.9	435.02	355.68	12.586
447.34	476.06	355.68	7.7976
515.74	473.33	355.68	9.0288
616.97	450.07	355.68	9.9864
521.21	437.76	355.68	9.3024
418.61	404.93	355.68	7.3872
422.71	425.45	355.68	8.4816
443.23	413.14	355.68	8.892
462.38	418.61	355.68	8.3448
481.54	404.93	355.68	8.6184
454.18	392.62	355.68	9.7128
473.33	374.83	355.68	7.3872
493.85	381.67	355.68	8.892
577.3	395.35	355.68	8.4816
611.5	424.08	355.68	9.1656
454.18	362.52	355.68	9.0288
326.95	458.28	355.68	7.1136
491.11	333.79	355.68	8.3448
515.74	372.1	355.68	8.0712
523.94	321.48	355.68	8.3448
532.15	270.86	355.68	8.892
510.26	292.75	355.68	8.7552
441.86	290.02	355.68	7.6608
443.23	313.27	355.68	9.3024
467.86	299.59	355.68	8.892
552.67	281.81	355.68	8.7552
593.71	329.69	355.68	8.892
549.94	258.55	355.68	8.3448
549.94	231.19	355.68	8.4816
543.1	324.22	355.68	7.6608
570.46	224.35	355.68	7.7976
555.41	306.43	355.68	9.7128
530.78	303.7	355.68	10.26
582.77	302.33	355.68	9.1656
599.18	280.44	355.68	7.7976
622.44	277.7	355.68	8.4816
618.34	214.78	355.68	8.7552
592.34	161.42	355.68	8.4816
592.34	139.54	355.68	8.892
612.86	151.85	355.68	8.3448
600.55	201.1	355.68	8.4816
439.13	348.84	300.96	8.7552
396.72	440.5	355.68	7.9344
612.86	57.456	355.68	8.892
195.62	525.31	355.68	8.0712
622.44	588.24	348.84	10.123
606.02	533.52	395.35	10.944
589.61	551.3	395.35	9.7128
575.93	571.82	395.35	9.9864
547.2	596.45	395.35	11.628
564.98	545.83	395.35	9.8496
554.04	567.72	395.35	9.7128
285.91	186.05	300.96	8.0712
487.01	588.24	384.41	10.26
372.1	562.25	384.41	9.8496
496.58	536.26	384.41	10.944
489.74	562.25	384.41	9.9864
272.23	558.14	370.73	9.1656
296.86	563.62	370.73	8.4816
328.32	570.46	370.73	8.7552
590.98	496.58	370.73	9.8496
552.67	451.44	370.73	9.8496
540.36	474.7	370.73	10.26
592.34	378.94	370.73	8.892
547.2	388.51	370.73	9.8496
400.82	575.93	370.73	9.1656
514.37	456.91	370.73	8.4816
491.11	465.12	370.73	7.6608
493.85	488.38	370.73	7.3872
413.14	506.16	370.73	8.892
615.6	265.39	370.73	7.6608
611.5	336.53	370.73	9.1656
615.6	361.15	370.73	8.892
569.09	381.67	370.73	8.3448
536.26	429.55	370.73	10.123
616.97	292.75	370.73	8.0712
595.08	296.86	370.73	9.3024
578.66	352.94	370.73	8.892
625.18	402.19	370.73	8.4816
570.46	326.95	366.62	8.892
432.29	418.61	322.85	9.8496
180.58	552.67	358.42	11.354
592.34	190.15	335.16	9.3024
388.51	222.98	335.16	8.6184
615.6	188.78	335.16	9.0288
116.28	451.44	335.16	8.3448
471.96	399.46	313.27	8.0712
491.11	406.3	313.27	7.3872
451.44	393.98	313.27	8.0712
283.18	268.13	313.27	8.4816
305.06	276.34	313.27	7.7976
332.42	281.81	313.27	8.4816
288.65	117.65	313.27	8.0712
295.49	136.8	313.27	8.4816
225.72	84.816	313.27	8.6184
487.01	181.94	313.27	9.8496
425.45	192.89	313.27	10.944
452.81	258.55	313.27	8.6184
616.97	168.26	279.07	12.722
622.44	201.1	279.07	8.892
597.82	203.83	279.07	8.7552
556.78	88.92	279.07	9.7128
586.87	76.608	279.07	9.7128
595.08	146.38	279.07	11.081
623.81	56.088	279.07	8.3448
625.18	135.43	279.07	10.26
562.25	65.664	279.07	8.4816
540.36	229.82	287.28	8.3448
517.1	229.82	287.28	8.3448
581.4	298.22	287.28	8.892
570.46	324.22	287.28	7.9344
570.46	165.53	350.21	9.0288
580.03	60.192	350.21	8.892
534.89	166.9	350.21	7.7976
485.64	287.28	350.21	8.0712
519.84	343.37	350.21	9.8496
554.04	99.864	350.21	8.6184
389.88	395.35	350.21	9.0288
616.97	342	350.21	8.4816
489.74	404.93	332.42	7.6608
537.62	403.56	332.42	8.7552
369.36	343.37	332.42	7.7976
522.58	207.94	332.42	8.0712
604.66	348.84	326.95	7.7976
481.54	421.34	325.58	7.1136
515.74	313.27	336.53	10.944
563.62	352.94	336.53	8.892
492.48	124.49	336.53	9.1656
588.24	121.75	337.9	7.7976
618.34	95.76	337.9	7.3872
517.1	19.152	326.95	8.892
451.44	39.672	326.95	9.3024
428.18	64.296	326.95	8.7552
294.12	179.21	326.95	8.892
612.86	585.5	396.72	11.765
615.6	495.22	384.41	8.7552
618.34	466.49	385.78	8.0712
614.23	419.98	385.78	9.0288
614.23	314.64	362.52	7.9344
615.6	244.87	362.52	8.4816
595.08	228.46	362.52	8.6184
619.7	190.15	362.52	8.0712
622.44	171	362.52	7.3872
492.48	358.42	362.52	8.892
216.14	503.42	362.52	8.0712
456.91	466.49	331.06	8.892
581.4	227.09	329.69	8.3448
551.3	332.42	325.58	8.0712
538.99	21.888	310.54	7.1136
444.6	8.208	310.54	7.9344
132.7	103.97	310.54	8.3448
87.552	192.89	310.54	8.6184

## Sheet: Figure 4
1	Figure 4c	Pink: proline is not observable in 15NH-HSQC; orange: peaks could not be identified due to broadening/severe overlap.
2		N = rmsd noise of the spectrum.
3		First graph						Second graph						Third graph						Fourth graph
4		SLP_only	SLP_CIN					SLP_only	SLP_CIN					SLP_only	SLP_SUV					SLP_only	SLP_CIN_SUV
5		N = 9920	N = 9757					42.92	39.96					31.24	31.05					31.24	31.58
6
7				Ratio	Error					Ratio	Error					Ratio	Error					Ratio	Error
8	T8	428096	230528	0.538496	0.0519678		T8	245.3	218.28	0.889849	0.450682		T8	761.7	614.5	0.806748	0.105005		T8	761.7	519.8	0.682421	0.100046
9	V9	873600	646900	0.740499	0.0279603		V9	416.3	620.84	1.49133	0.362514		V9	1515	1132	0.747195	0.0512811		V9	1515	1295	0.854785	0.0545962
10	P10						P10						P10						P10
11	A11	178112	139700	0.784338	0.140131		A11						A11						A11
12	S12	149440	95750	0.640725	0.155844		S12	113	126.055	1.11553	1.10377		S12	279.5	276.4	0.988909	0.313423		S12	279.5	224.7	0.803936	0.288724
13
14
15
16
17
18
19
20
21
22
23
24
25
26
27
28	N28	105088	92674	0.88187	0.249401		N28	157.2	136	0.86514	0.694005		N28	305	265.3	0.869836	0.270567		N28	305	176	0.577049	0.238446
29	E29	571968	485400	0.848649	0.0450616		E29	835.5	753.525	0.901885	0.133176		E29	1077	966.7	0.897586	0.0776927		E29	1077	937.3	0.870288	0.0773835
30	G30	439360	364700	0.830071	0.0581175		G30	707.4	605.54	0.856008	0.153471		G30	810.3	794.9	0.980995	0.107681		G30	810.3	634.1	0.78255	0.0985728
31	G31	555328	481700	0.867415	0.0468525		G31	1014	1055.7	1.04112	0.118237		G31	1104	957.9	0.867663	0.0746682		G31	1104	970.3	0.878895	0.0758097
32	I32	938240	812300	0.86577	0.0277082		I32	1434	1455.2	1.01478	0.0824384		I32	1742	1527	0.876579	0.0475322		I32	1742	1490	0.855339	0.0474946
33	M33	614080	390279	0.635551	0.0378345		M33	456.8	452.37	0.990302	0.255422		M33	1001	856	0.855145	0.0818396		M33	1001	841.7	0.840859	0.0820721
34	N34						N34						N34						N34
35	K35						K35						K35						K35
36	I36						I36						I36						I36
37	K37	461568	370000	0.801615	0.0545404		K37	512.4	566.95	1.10646	0.242251		K37	881.7	647.3	0.73415	0.0875625		K37	881.7	646.1	0.732789	0.0884758
38	K38						K38						K38						K38
39	L39	589056	409600	0.69535	0.0405701		L39	373.2	315.945	0.846584	0.289442		L39	1022	816.2	0.79863	0.0779486		L39	1022	833.8	0.815851	0.0794167
40	K40	165760	163200	0.984556	0.166571		K40	175.9	182.155	1.03556	0.679573		K40	379	351	0.926121	0.223958		K40	353.8	282	0.79706	0.227337
41	V41	845440	771700	0.912779	0.0314894		V41	1115	1382.95	1.24031	0.119396		V41	1698	1328	0.782097	0.0465374		V41	1698	1428	0.840989	0.048386
42	K42	737920	714692	0.968522	0.0371134		K42	1846	1608.2	0.871181	0.059291		K42	1666	1321	0.792917	0.0476833		K42	1666	1173	0.704082	0.0462005
43	A43	781440	406800	0.520577	0.0282539		A43	1217	1166.2	0.958258	0.0942385		A43	1397	1211	0.866858	0.0589839		A43	1397	1109	0.793844	0.0574856
44	P44						P44						P44						P44
45	P45						P45						P45						P45
46	S46	268864	202551	0.753359	0.0914233		S46	511.4	486.88	0.952053	0.223518		S46	628	501.1	0.79793	0.126809		S46	628	446.7	0.711306	0.122976
47	V47	743040	80440	0.108258	0.026421		V47	914.3	850.85	0.930603	0.123589		V47	1373	1221	0.889294	0.0606909		V47	1373	999.2	0.727749	0.0566822
48	P48						P48						P48						P48
49	R49	844800	406300	0.480942	0.0257126		R49	1837	1776.5	0.967066	0.0627282		R49	1664	1305	0.784255	0.0475384		R49	1664	1219	0.732572	0.0468757
50	R50	1008000	761800	0.755754	0.0244141		R50	642.3	636.14	0.990409	0.181665		R50	1737	1321	0.760507	0.0450164		R50	1737	1431	0.823834	0.0469073
51	D51						D51						D51						D51
52	Y52	832000	521800	0.627163	0.0278167		Y52	1364	1483.25	1.08743	0.0900908		Y52	1581	1305	0.825427	0.051058		Y52	1581	1271	0.803922	0.0510423
53	A53	834560	584900	0.700848	0.0287112		A53	1791	1615.85	0.902205	0.0621373		A53	1623	1525	0.939618	0.052654		A53	1623	1305	0.804067	0.0497249
54	S54	552256	448100	0.811399	0.045807		S54	1025	1137.3	1.10956	0.121301		S54	1082	1032	0.953789	0.0795453		S54	1082	903.4	0.834935	0.0757098
55	E55	725120	617000	0.850894	0.0355843		E55	1332	1226.55	0.920833	0.0843892		E55	1444	1378	0.954294	0.059619		E55	1444	1197	0.828947	0.0565653
56	S56	912000	631800	0.692763	0.0261716		S56	1677	1726.35	1.02943	0.0710471		S56	1690	1540	0.911243	0.0498516		S56	1690	1356	0.802367	0.0477144
57	P57						P57						P57						P57
58	A58						A58						A58						A58
59	D59	1114880	1036000	0.929248	0.0240795		D59	2062	2051.9	0.995102	0.0567301		D59	2028	1673	0.824951	0.0397947		D59	2028	1685	0.830868	0.0403138
60	E60	1406080	1280000	0.910332	0.0189103		E60	1857	1932.05	1.04041	0.064538		E60	2524	2103	0.833201	0.0321053		E60	2524	2133	0.845087	0.0326162
61	E61	1100800	988200	0.897711	0.0240007		E61	1703	1726.35	1.01371	0.0693769		E61	1968	1549	0.787093	0.040251		E61	1968	1619	0.822663	0.041378
62	E62	1677440	1412533	0.842077	0.0153143		E62	2806	2744.65	0.978136	0.0413108		E62	3110	2612	0.839871	0.0261422		E62	3110	2628	0.845016	0.0264696
63	Q63	1013760	751800	0.741596	0.0241075		Q63	1445	1242.7	0.86	0.0752926		Q63	1782	1542	0.86532	0.0462051		Q63	1782	1272	0.713805	0.0433888
64	W64						W64						W64						W64
65	S65	503168	382500	0.760183	0.0490155		S65	526.3	541.62	1.02911	0.226346		S65	763.3	644.9	0.844884	0.106779		S65	763.3	665.2	0.871479	0.10925
66	D66	955520	694500	0.726829	0.0253935		D66	1214	1354.05	1.11536	0.102731		D66	1779	1465	0.823496	0.045332		D66	1779	1524	0.856661	0.0465368
67	D67	942912	896418	0.950691	0.0287828		D67	1382	1653.25	1.19627	0.0941557		D67	1802	1516	0.841287	0.0451495		D67	1802	1621	0.899556	0.0469181
68	F68	1520000	1040000	0.684211	0.0156389		F68	1832	1631.15	0.890366	0.0603619		F68	2638	2094	0.793783	0.0301266		F68	2638	1862	0.705838	0.0292012
69	D69	898560	699200	0.778134	0.0276914		D69	954.3	1246.95	1.30666	0.14432		D69	1605	1302	0.811215	0.0499429		D69	1605	1425	0.88785	0.0523751
70	S70	860160	733600	0.852865	0.0300275		S70	1123	1300.5	1.15806	0.11358		S70	1682	1305	0.775862	0.0468372		S70	1682	1324	0.787158	0.0475922
71	D71	820480	722378	0.880433	0.0319204		D71	1329	1513	1.13845	0.094991		D71	1945	1491	0.766581	0.0403212		D71	1945	1671	0.859126	0.0426163
72	Y72	1052800	896000	0.851064	0.0245109		Y72	1248	1364.25	1.09315	0.0987639		Y72	1742	1293	0.74225	0.0444923		Y72	1742	1534	0.880597	0.0480848
73	E73	841600	723600	0.859791	0.030797		E73	763.6	802.4	1.05081	0.157823		E73	1358	1180	0.868925	0.0607404		E73	1358	1294	0.952872	0.063915
74	N74	727040	652600	0.897612	0.0363372		N74	1087	1173	1.07912	0.112551		N74	1280	1024	0.8	0.062279		N74	1280	1008	0.7875	0.0625494
75	P75						P75						P75						P75
76	D76	1219200	1082000	0.887467	0.0215579		D76	2071	2369.8	1.14428	0.0611447		D76	2023	1601	0.791399	0.0392394		D76	2023	1777	0.878398	0.0413611
77	E77	1341440	1112000	0.82896	0.0190246		E77	1735	1938.85	1.11749	0.0719629		E77	2171	1674	0.771073	0.0362029		E77	2171	1791	0.824965	0.0375508
78	H78	632128	614358	0.971889	0.0433988		H78	436	475.15	1.08979	0.282198		H78	1039	668	0.642926	0.0711836		H78	1039	946.4	0.910876	0.081827
79	S79	167936	116800	0.695503	0.142315		S79	481.7	469.71	0.975109	0.240253		S79	371.5	292.2	0.786541	0.21317		S79	371.5	274.8	0.739704	0.210669
80	D80	807040	446300	0.553009	0.0277395		D80						D80						D80
81	S81	907520	766200	0.844279	0.0283379		S81	1530	1628.6	1.06444	0.0793412		S81	1720	1511	0.878488	0.0481861		S81	1720	1404	0.816279	0.0471981
82	E82	993280	945200	0.951595	0.0273358		E82	1661	1590.35	0.957465	0.0690183		E82	1763	1409	0.799206	0.0451991		E82	1763	1632	0.925695	0.0485768
83	M83	1008000	924300	0.916964	0.0264672		M83	1337	1365.1	1.02102	0.0887147		M83	1583	1213	0.766267	0.0495342		M83	1583	1451	0.916614	0.0538589
84	Y84						Y84	1853	1910.8	1.03119	0.0643596		Y84	2508	1991	0.79386	0.0316894		Y84	2508	2180	0.869219	0.0332131
85	V85	773760	680400	0.879342	0.0338292		V85	569.8	531.76	0.93324	0.198592		V85	1017	770	0.757129	0.0767605		V85	1017	933.3	0.917699	0.0838783
86	M86	1055360	932000	0.883111	0.0248499		M86	1295	1198.5	0.925483	0.0870173		M86	1688	1299	0.76955	0.0465273		M86	1688	1545	0.915284	0.0504757
87	P87						P87						P87						P87
88	A88	1333760	1256000	0.941699	0.0202555		A88	2271	2268.65	0.998965	0.0516159		A88	2444	2145	0.87766	0.0338976		A88	2444	2045	0.836743	0.0335474
89	E89	1335680	1189000	0.890183	0.0197049		E89	1957	1888.7	0.9651	0.0588197		E89	2144	1762	0.821828	0.0375836		E89	2144	1806	0.842351	0.038346
90	E90	1537920	1386000	0.901217	0.0172095		E90	1772	1767.15	0.997263	0.0660908		E90	2707	2351	0.868489	0.0304646		E90	2707	2300	0.849649	0.0304789
91	N91	906240	833300	0.919514	0.0294772		N91	1031	1101.6	1.06848	0.117995		N91	1540	1395	0.905844	0.0545595		N91	1540	1261	0.818831	0.0527798
92	A92	1256320	1116296	0.888544	0.0209323		A92	1913	1863.2	0.973968	0.0604596		A92	2281	1999	0.87637	0.0362965		A92	2281	2044	0.896098	0.0370026
93	D93	1665920	1451000	0.87099	0.0156463		D93	2618	2809.25	1.07305	0.046581		D93	2945	2843	0.965365	0.0293957		D93	2945	2417	0.820713	0.0276248
94	D94						D94						D94						D94
95	S95	1352960	1203000	0.889162	0.0194432		S95	1969	2205.75	1.12024	0.0635027		S95	2635	2144	0.813662	0.0304573		S95	2635	2214	0.840228	0.0311685
96	Y96	1363200	1265000	0.927964	0.0196803		Y96	1527	1737.4	1.13779	0.082645		Y96	2473	2016	0.815204	0.0324772		Y96	2473	2020	0.816822	0.0328354
97	E97	1105920	937300	0.84753	0.0232922		E97	961	1139.85	1.18611	0.134689		E97	1985	1603	0.807557	0.0403093		E97	1985	1749	0.881108	0.0422089
98	P98						P98						P98						P98
99	P99						P99						P99						P99
100	P100						P100						P100						P100
101	V101	1459840	1286000	0.880918	0.0179448		V101	1473	1372.75	0.931942	0.0767678		V101	2222	1869	0.841134	0.0366126		V101	2222	2069	0.931143	0.0386459
102	E102	1285760	1118000	0.869525	0.0202575		E102	1245	1252.9	1.00635	0.0945253		E102	2159	1923	0.89069	0.0386229		E102	2159	1853	0.858268	0.0383761
103	Q103	1046400	779300	0.744744	0.0233915		Q103	1315	1079.5	0.820913	0.0810263		Q103	1891	1638	0.866208	0.043561		Q103	1891	1502	0.794289	0.0424773
104	E104	1041280	738000	0.708743	0.0230989		E104	1183	1024.25	0.865807	0.0922541		E104	1738	1685	0.969505	0.0499142		E104	1738	1360	0.782509	0.0459562
105	T105	584000	412866	0.706962	0.0411504		T105	530.9	506.6	0.954229	0.215559		T105	1008	854	0.847222	0.0809518		T105	1008	854.8	0.848016	0.0817866
106	R106	807040	645200	0.799465	0.0311597		R106	925.8	904.4	0.976885	0.125125		R106	1588	1399	0.880982	0.0522565		R106	1588	1285	0.809194	0.0509467
107	P107						P107						P107						P107
108	V108						V108						V108						V108
109	H109						H109						H109						H109
110	P110						P110						P110						P110
111	A111	595776	129500	0.217364	0.0335442		A111	608.7	516.205	0.848045	0.177598		A111	1038	942.4	0.9079	0.0810292		A111	1038	783.7	0.75501	0.075946
112	L112	1229440	579778	0.471579	0.0176023		L112	1087	1037	0.954002	0.105268		L112	2106	1659	0.787749	0.0376255		L112	2106	1770	0.840456	0.0390019
113	P113						P113						P113						P113
114	F114	682880	13790	0.0201939	0.0285821		F114	646.5	564.23	0.872746	0.16944		F114	1183	1009	0.852916	0.0691722		F114	1183	859.3	0.726374	0.0657435
115	A115	585600	243400	0.415642	0.0361763		A115	631.9	590.92	0.935148	0.179259		A115	1073	941.1	0.877074	0.0771869		A115	1073	905.1	0.843523	0.0766642
116	R116	668096	282485	0.422821	0.0317929		R116	803.3	758.37	0.944068	0.141688		R116	1237	1118	0.9038	0.0678542		R116	1237	993.3	0.802991	0.0652075
117	G117	338560	105400	0.311319	0.0604566		G117	553.8	434.265	0.784155	0.188678		G117	735.3	733.5	0.997552	0.119656		G117	735.3	502.3	0.683123	0.103671
118	E118	1680640	1119000	0.665818	0.0140213		E118	3141	2946.95	0.93822	0.0361226		E118	3022	2694	0.891463	0.0276039		E118	3022	2561	0.847452	0.0272727
119	Y119						Y119						Y119						Y119
120	I120	1034880	606900	0.586445	0.0219537		I120	918.3	853.4	0.929326	0.122967		I120	1929	1542	0.799378	0.041313		I120	1929	1578	0.81804	0.0421202
121	D121	1101440	837200	0.760096	0.0223906		D121	1096	1254.6	1.14471	0.115565		D121	2123	1592	0.749882	0.0366424		D121	2123	1842	0.86764	0.0392059
122	N122	250752	224513	0.895359	0.105237		N122	332.9	315.86	0.948813	0.34277		N122	534.7	504	0.942585	0.160061		N122	534.7	350	0.654573	0.140724
123	R123	354048	311700	0.880389	0.0739716		R123	491.3	486.71	0.990657	0.237531		R123	754	723.8	0.959947	0.114502		R123	754	627.5	0.832228	0.108502
124	S124						S124						S124						S124
125	S125						S125						S125						S125
126	Q126						Q126						Q126						Q126
127	R127						R127						R127						R127
128	H128						H128						H128						H128
129	S129	178368	145700	0.816851	0.142212		S129	239	191.25	0.800209	0.440932		S129	412.9	354.4	0.858319	0.198719		S129	412.9	325.4	0.788084	0.193959
130	P130						P130						P130						P130
131	P131						P131						P131						P131
132	F132	484480	325700	0.672267	0.0487877		F132	510.2	548.25	1.07458	0.239216		F132	943.8	764.3	0.809811	0.0848727		F132	943.8	692.2	0.733418	0.0826787
133	S133	94528	68720	0.72698	0.256705		S133	188.7	170.425	0.903153	0.590061		S133	271.2	257.4	0.949115	0.316615		S133	271.2	157.9	0.582227	0.268757
134	K134	75200	47750	0.634973	0.308872		K134	151.7	183.77	1.2114	0.864539		K134	242.1	219.2	0.905411	0.346978		K134	242.1	170.8	0.705494	0.318135
135	T135	549504	368400	0.670423	0.042977		T135	942.1	808.775	0.858481	0.11539		T135	881.8	952.1	1.07972	0.103983		T135	881.8	634	0.718984	0.0878952
136	L136	730880	411100	0.562473	0.0307568		L136	729.9	739.5	1.01315	0.161822		L136	1314	1020	0.776256	0.059966		L136	1314	1057	0.804414	0.0614285
137	P137						P137						P137						P137
138	S138	208832	190200	0.91078	0.127353		S138	308.9	307.7	0.996115	0.378896		S138	487.9	524.7	1.07543	0.187527		S138	487.9	327	0.670219	0.15532
139	K139	452352	291400	0.644189	0.0515679		K139	1160	1069.3	0.92181	0.096953		K139	1097	938.3	0.855333	0.0746846		K139	1097	699.5	0.637648	0.0680725
140	P140						P140						P140						P140
141	S141						S141						S141						S141
142	W142	668160	288100	0.431184	0.0318887		W142	918.6	848.64	0.923841	0.122565		W142	1302	1155	0.887097	0.0639303		W142	1302	1045	0.802611	0.0619408
143	P143						P143						P143						P143
144	S144	242368	92640	0.382229	0.0863799		S144	818.1	927.35	1.13354	0.153914		S144	450.2	557.3	1.23789	0.220322		S144	450.2	379	0.841848	0.182572
145	E145	174400	110200	0.631881	0.132993		E145	359.8	228.48	0.635019	0.268871		E145	389.1	337.5	0.867386	0.211828		E145	389.1	212.3	0.545618	0.184458
146	K146	604032	236900	0.392198	0.0347799		K146	749	746.3	0.996395	0.156286		K146	1256	1152	0.917197	0.067278		K146	1256	923.1	0.734952	0.0621724
147	A147	617152	198200	0.321153	0.0332623		A147	649.5	598.4	0.921324	0.173112		A147	1255	1050	0.836653	0.0646794		A147	1255	901.1	0.718008	0.0617296
148	R148	1030208	319695	0.310321	0.0198622		R148	1089	829.6	0.7618	0.0948245		R148	1910	1526	0.798953	0.0417152		R148	1723	1269	0.736506	0.0453544
149	L149	896000	628600	0.701562	0.0267516		L149	1207	1040.4	0.861972	0.0902342		L149	1704	1427	0.837441	0.0476551		L149	1704	1340	0.786385	0.0469603
150	T150	174848	118400	0.67716	0.135498		T150	250.3	197.54	0.789213	0.418577		T150	370.9	455	1.22675	0.265966		T150	370.9	346	0.932866	0.231718
151	S151						S151						S151						S151
152	T152	345344	244567	0.708184	0.0696291		T152	637	439.875	0.690542	0.156206		T152	733.5	688.6	0.938787	0.116458		T152	733.5	480.1	0.654533	0.102582
153	L153	901760	583900	0.647512	0.0259083		L153	877.6	863.6	0.984047	0.132505		L153	1798	1467	0.815907	0.0446852		L153	1798	1323	0.735818	0.0434485
154	P154						P154						P154						P154
155	A155	1027840	700800	0.681818	0.023101		A155	1000	1020	1.02	0.118547		A155	1981	1718	0.867239	0.0416033		A155	1981	1604	0.809692	0.0408494
156	L156	1206656	951600	0.788626	0.0207284		L156	1220	1239.3	1.01582	0.0969527		L156	2106	2071	0.983381	0.0414807		L156	2082	1812	0.870317	0.0400304
157	T157	524672	433800	0.826802	0.0485879		T157	522	638.435	1.22306	0.252768		T157	1162	1072	0.922547	0.0729158		T157	1162	967.6	0.832702	0.070421
158	A158	424320	406500	0.958003	0.0641984		A158	574	545.615	0.950549	0.19898		A158	939.4	821.8	0.874814	0.0880649		A158	939.4	685	0.729189	0.0829011
159	L159	1112320	1035000	0.930488	0.0241501		L159	1363	1350.65	0.990939	0.0856322		L159	2014	1811	0.899206	0.0415804		L159	2014	1804	0.89573	0.0419006
160	Q160	798720	758400	0.949519	0.0339587		Q160	944.7	914.6	0.968138	0.122047		Q160	1790	1545	0.863128	0.0459484		Q160	1790	1466	0.818994	0.0454119
161	K161	1014400	300800	0.29653	0.0200922		K161	1150	997.05	0.867	0.0949621		K161	1760	1564	0.888636	0.0473303		K161	1760	1285	0.730114	0.0442677
162	P162						P162						P162						P162
163	Q163	672000	201100	0.299256	0.030353		Q163	1176	872.95	0.742304	0.0869153		Q163	1284	1167	0.908879	0.065537		Q163	1284	896.5	0.698209	0.0597827
164	V164	1057920	80720	0.0763007	0.018501		V164	1442	969.85	0.672573	0.0683717		V164	1908	1748	0.916143	0.0442644		V164	1908	1453	0.76153	0.0414447
165	P165						P165						P165						P165
166	P166						P166						P166						P166
167	K167	1270400	873500	0.687579	0.0187417		K167	2682	2255.05	0.840809	0.0401517		K167	2377	2102	0.884308	0.034969		K167	2377	2106	0.885991	0.0353325
168	P168						P168						P168						P168
169	K169	1438080	1142000	0.794114	0.0174402		K169	3293	2955.45	0.897495	0.0337099		K169	2909	2623	0.901684	0.0288233		K169	2909	2438	0.838089	0.0282034
170	G170	541312	399900	0.738761	0.0450857		G170	1243	1103.3	0.887611	0.0888332		G170	1192	1207	1.01258	0.0743718		G170	1192	918.3	0.770386	0.0666196
171	L171	1116160	948200	0.84952	0.0231016		L171	1927	1651.55	0.857058	0.0563708		L171	2173	2151	0.989876	0.0403333		L171	2173	1719	0.791072	0.0369078
172	L172	1592320	1388000	0.871684	0.0163752		L172	2983	2683.45	0.899581	0.0372548		L172	2862	2564	0.895877	0.0292116		L172	2862	2507	0.875961	0.0292012
173	E173	1562240	1239000	0.793092	0.0160459		E173	3202	2550.85	0.796643	0.0328493		E173	3003	2586	0.861139	0.0273614		E173	3003	2339	0.778888	0.0265513
174	D174	1857280	1252000	0.674104	0.0127376		D174	3544	3016.65	0.851199	0.0305549		D174	3433	3058	0.890766	0.0242907		D174	3433	2832	0.824934	0.0237464
175	E175	3675520	2451000	0.666844	0.00641437		E175	5992	5654.2	0.943625	0.0189904		E175	6333	5565	0.87873	0.0130886		E175	6333	5349	0.844623	0.0129962
176	A176	1751680	1542000	0.880298	0.0149504		A176	3190	2880.65	0.903025	0.0349018		A176	3158	2736	0.866371	0.0260863		A176	3158	2778	0.879671	0.0265122
177	D177	1668480	1532432	0.91846	0.0160021		D177	3170	3099.1	0.977634	0.0365574		D177	3286	2830	0.861229	0.025006		D177	3286	2786	0.847839	0.0250864
178	Y178	1661440	1452000	0.873941	0.0157119		Y178	2767	2337.5	0.844778	0.0390009		Y178	2798	2227	0.795926	0.0284338		Y178	2798	2422	0.865618	0.0297184
179	V179	1050240	964300	0.918171	0.0254183		V179	1284	1082.05	0.842718	0.0839538		V179	1621	1385	0.854411	0.0505191		V179	1621	1424	0.87847	0.0516203
180	V180	1598720	1396000	0.873199	0.0163222		V180	2661	2104.6	0.790906	0.0394077		V180	2427	2044	0.842192	0.0335377		V180	2427	2033	0.83766	0.0337975
181	P181						P181						P181						P181
182	V182	1818240	1590000	0.874472	0.0143608		V182	3065	2529.6	0.825318	0.0348451		V182	3068	2523	0.82236	0.0262713		V182	3068	2546	0.829857	0.026635
183	E183	1512320	1391000	0.919779	0.0176663		E183	3477	3353.25	0.964409	0.0330939		E183	2691	2478	0.920847	0.0314589		E183	2691	2272	0.844296	0.0305803
184	D184	1824000	1805000	0.989583	0.0151762		D184	3017	2796.5	0.926914	0.0373796		D184	3317	2848	0.858607	0.02474		D184	3317	2828	0.852578	0.0249094
185	N185	1279360	1058640	0.827476	0.0199329		N185	1906	1861.5	0.976653	0.0607691		N185	2379	2187	0.919294	0.035557		N185	2379	1884	0.791929	0.0337258
186	D186	1408640	1281000	0.909388	0.0188669		D186	2511	2548.3	1.01485	0.0470813		D186	2737	2419	0.883814	0.030362		D186	2737	2288	0.835952	0.0299446
187	E187	1454720	1328000	0.91289	0.0183017		E187	2488	2454.8	0.986656	0.0468043		E187	2491	2141	0.859494	0.0329582		E187	2491	2069	0.83059	0.0328163
188	N188	1130240	957300	0.846988	0.0227848		N188	2276	2142.85	0.941498	0.0499389		N188	2099	1853	0.882801	0.0395706		N188	2099	1642	0.782277	0.0380482
189	Y189	1338880	1142000	0.852952	0.019292		Y189	2235	2088.45	0.93443	0.0506623		Y189	2337	1983	0.848524	0.0349389		Y189	2337	1759	0.752674	0.0336948
190	I190	1079040	885100	0.820266	0.0235482		I190	1506	1186.6	0.787915	0.0695205		I190	1758	1526	0.868032	0.0468992		I190	1758	1497	0.851536	0.0469752
191	H191	793600	759100	0.956527	0.0342997		H191	1275	1161.95	0.911333	0.0877133		H191	1712	1998	1.16706	0.055945		H191	1633	1229	0.752603	0.0482193
192	P192						P192						P192						P192
193	T193	567680	523500	0.922174	0.0471208		T193	1027	1075.25	1.04698	0.117106		T193	1152	1023	0.888021	0.0722879		T193	1152	907.5	0.78776	0.069508
194	E194	566464	538400	0.950458	0.0479049		E194	1045	1098.2	1.05091	0.11533		E194	1104	1043	0.944746	0.0776067		E194	1104	901.1	0.816214	0.0735309
195	S195	178688	153200	0.85736	0.144873		S195	460	468.01	1.01741	0.257355		S195	390	439.7	1.12744	0.240787		S195	390	336.2	0.862051	0.212839
196	S194						S194						S194						S194
197	S197	332032	237000	0.713787	0.0726168		S197	768.6	712.215	0.926639	0.146705		S197	686	729	1.06268	0.132524		S197	686	570.4	0.831487	0.119214
198	P198						P198						P198						P198
199	P199						P199						P199						P199
200	P200						P200						P200						P200
201	E201	1114880	907500	0.813989	0.0227198		E201	2163	1971.15	0.911304	0.0517026		E201	2010	1805	0.89801	0.0416382		E201	2010	1527	0.759701	0.0393073
202	K202	768640	637900	0.829907	0.0332177		K202	1584	1595.45	1.00723	0.0743306		K202	1650	1489	0.902424	0.0508351		K202	1650	1326	0.803636	0.0489011
203	A203	865280	477500	0.551844	0.0258594		A203	1807	1694.05	0.937493	0.0627652		A203	1723	1527	0.886245	0.0482889		A203	1723	1329	0.771329	0.0461093
204	P204						P204						P204						P204
205	M205	654080	380300	0.581427	0.0346572		M205	1430	1173	0.82028	0.0744851		M205	1466	1263	0.861528	0.0560587		M205	1466	1107	0.755116	0.0537762
206	V206	2958080	1924000	0.650422	0.0079088		V206	4985	3983.95	0.799188	0.0211285		V206	5219	4602	0.881778	0.0159065		V206	5219	4298	0.823529	0.0156095
207	N207	816640	533300	0.653042	0.0286828		N207	1446	1436.5	0.99343	0.0808248		N207	1617	1402	0.867038	0.0509635		N207	1617	1309	0.809524	0.0500409
208	R208	459136	272100	0.592635	0.0496204		R208	1129	948.6	0.840213	0.0953521		R208	898.9	906.4	1.00834	0.0984117		R208	898.9	721.5	0.802648	0.0897189
209	S209	108928	67874	0.623109	0.21207		S209	658	566.1	0.860334	0.165376		S209	254.4	225.1	0.884827	0.326819		S209	254.4	135.1	0.531053	0.280444
210	T210	104960	48770	0.464653	0.205621		T210	175.1	151.3	0.864078	0.622705		T210	352	312	0.886364	0.236383		T210	352	214.9	0.610511	0.209616
211	K211	587456	265760	0.452391	0.036563		K211	2824	830.96	0.294249	0.02968		K211	3055	2888	0.945336	0.0280534		K211	3055	864	0.282815	0.0214682
212	P212						P212						P212						P212
213	N213	76352	51530	0.6749	0.309962		N213						N213						N213
214	S214						S214						S214						S214
215	S215						S215						S215						S215
216	T216	1783040	1673000	0.938285	0.0151254		T216	3387	3125.45	0.922778	0.0332223		T216	3042	2644	0.869165	0.0271188		T216	3042	2524	0.829717	0.0268609
217	P217						P217						P217						P217
218	A218	699520	598300	0.855301	0.0369685		A218	1768	1674.5	0.947115	0.064482		A218	1456	1462	1.00412	0.0606281		A218	1456	1232	0.846154	0.0565701
219	S219	460736	427400	0.927646	0.0582197		S219	1227	1147.5	0.935208	0.0923207		S219	1058	1072	1.01323	0.0838186		S219	1058	851	0.804348	0.0762896
220	P220						P220						P220						P220
221	P221						P221						P221						P221
222	G222	77376	56180	0.726065	0.313469		G222	244	194.225	0.796004	0.430934		G222	137.4	109	0.793304	0.578278		G222	137.4	149.2	1.08588	0.674631
223	T223	209344	189408	0.904769	0.126655		T223	440.9	527	1.19528	0.294979		T223	494.3	504.1	1.01983	0.180001		T223	494.3	452.9	0.916245	0.172452
224	A224	76608	75670	0.987756	0.361004		A224	224	141.015	0.629531	0.430692		A224	209.2	217.1	1.03776	0.429162		A224	209.2	124	0.592734	0.349985
225	S225	203200	182834	0.899774	0.130155		S225	477.3	435.37	0.912152	0.23441		S225	441.5	502.7	1.13862	0.213889		S225	441.5	450.8	1.02106	0.203336
226	G226						G226						G226						G226
227	R227						R227						R227						R227
228	N228						N228						N228						N228
229	S229	553216	493828	0.89265	0.0476348		S229	531.6	507.45	0.954571	0.215315		S229	926	730.5	0.788877	0.085619		S229	971.8	863.6	0.88866	0.0865358
230	G230	205504	204800	0.996574	0.13518		G230	590	471.325	0.798856	0.178486		G230	445.5	459.5	1.03143	0.200887		G230	445.5	354.5	0.795735	0.180428
231	A231	385600	353100	0.915716	0.0691443		A231	751	774.775	1.03166	0.158839		A231	823	825	1.00243	0.107168		A231	823	577.8	0.702066	0.0934364
232	W232	999040	725500	0.726197	0.0242798		W232	2337	2075.7	0.88819	0.0472632		W232	2112	1832	0.867424	0.0390264		W232	2112	1592	0.753788	0.0373041
233	E233	885120	626800	0.708153	0.0271665		E233	1945	1733.15	0.89108	0.0568768		E233	1732	1592	0.919169	0.0488364		E233	1732	1365	0.788106	0.0462393
234	T234	654080	419600	0.641512	0.0356192		T234	1239	1128.8	0.911057	0.0902485		T234	1340	1313	0.979851	0.0650772		T234	1340	1120	0.835821	0.0611591
235	K235	507328	287800	0.567286	0.0444034		K235	1319	1048.9	0.795224	0.0796848		K235	1162	1062	0.913941	0.0726018		K235	1162	741.9	0.638468	0.0642882
236	S236	302592	149200	0.493073	0.0721393		S236	645.9	415.65	0.643521	0.150414		S236	586.7	640.5	1.0917	0.157225		S236	586.7	378.3	0.644793	0.127688
237	P237						P237						P237						P237
238	P238						P238						P238						P238
239	P239						P239						P239						P239
240	A240	1100160	148400	0.134889	0.0179034		A240	2357	694.45	0.294633	0.0355648		A240	2189	1962	0.8963	0.0382006		A240	2189	813.3	0.37154	0.0307405
241	A241	747008	13824	0.0185058	0.0261275		A241	1567	902.7	0.576069	0.0599753		A241	1641	1621	0.987812	0.0533536		A241	1641	843	0.513711	0.0431734
242	P242						P242						P242						P242
243	S243	376960	47810	0.12683	0.0521954		S243	841.2	83.385	0.0991262	0.0955441		S243	863.3	727.1	0.842233	0.0942865		S243	863.3	118	0.136685	0.0738269
244	P244						P244						P244						P244
245	L245	1493120	216200	0.144797	0.0132101		L245	2574	886.55	0.344425	0.0331054		L245	3005	2669	0.888186	0.0277147		L245	3005	885.6	0.294709	0.0218933
246	P246						P246						P246						P246
247	R247						R247						R247						R247
248	A248	109312	47166	0.431481	0.194939		A248	259.7	67.099	0.258371	0.31937		A248	444.4	465.2	1.0468	0.202947		A248	444.4	83.24	0.187309	0.144543
249	G249	78656	1	1.27136e-05	0.248093		G249	112.9	0.731	0.00647476	0.7079		G249	204	256	1.2549	0.490293		G249	201.3	0.1	0.000496771	0.313761
250	K250	582592	384800	0.660497	0.0403467		K250	675.2	367.88	0.544846	0.137143		K250	1168	970.2	0.830651	0.0692907		K250	1168	883.1	0.756079	0.0675274
251	K251						K251						K251						K251
252	P252						P252						P252						P252
253	T253	177472	158748	0.894496	0.148626		T253	302.1	341.7	1.13108	0.416266		T253	464.8	460.7	0.991179	0.188687		T253	464.8	294	0.63253	0.160296
254	T254	211456	106046	0.501504	0.103588		T254	434.1	376.55	0.867427	0.251627		T254	469.5	450.1	0.958679	0.18377		T254	469.5	362.2	0.771459	0.169225
255	P255						P255						P255						P255
256	L256	1408640	842700	0.598237	0.0162143		L256	2515	1588.65	0.63167	0.0384008		L256	2734	2294	0.839064	0.0297256		L256	2734	1326	0.485004	0.025623
257	K257	348672	258200	0.740524	0.0700556		K257	841.2	624.325	0.742184	0.1215		K257	857.3	715.5	0.834597	0.0945876		K257	857.3	554.2	0.646448	0.0874493
258	T258	182208	184100	1.01038	0.153537		T258	386.4	394.4	1.0207	0.306914		T258	414.5	404.6	0.976116	0.209987		T258	414.5	424	1.02292	0.216779
259	T259						T259						T259						T259
260	P260						P260						P260						P260
261	V261	1518080	1240000	0.816821	0.0167091		V261	2546	2142.85	0.841654	0.0423155		V261	2846	2417	0.849262	0.0287007		V261	2846	2085	0.732607	0.0274077
262	A262	488704	388100	0.794141	0.0513208		A262	1161	945.2	0.814126	0.0914429		A262	1022	977.3	0.956262	0.08432		A262	1022	748.8	0.732681	0.076326
263	S263	198976	192804	0.968981	0.13767		S263	474.8	417.775	0.879897	0.2316		S263	420.7	484	1.15046	0.225793		S263	420.7	430	1.02211	0.213499
264	Q264	448256	426000	0.95035	0.0605345		Q264	1001	720.375	0.719655	0.100911		Q264	827.7	870.2	1.05135	0.109213		Q264	827.7	566.6	0.684548	0.0921579
265	Q265	381248	343151	0.900073	0.0693815		Q265	937.3	702.015	0.748976	0.109432		Q265	999.9	1016	1.0161	0.088817		Q265	999.9	681	0.681068	0.0761651
266	N266	144064	139877	0.970937	0.190334		N266	335.2	244.46	0.729296	0.302864		N266	313	296.5	0.947284	0.27408		N266	316	250.1	0.791456	0.253846
267	A267	241664	205100	0.848699	0.106654		A267	635.2	515.355	0.811327	0.166888		A267	490.4	524	1.06852	0.185926		A267	490.4	409.9	0.835848	0.167117
268	S268	216000	165600	0.766667	0.114546		S268	463.3	417.52	0.901187	0.240076		S268	382.8	463	1.20951	0.255518		S268	382.8	441	1.15204	0.25016
269	S269						S269						S269						S269
270	V270	1402240	1061000	0.756647	0.0175577		V270	891.7	899.3	1.00852	0.132131		V270	2371	1877	0.791649	0.0334842		V270	2371	2038	0.859553	0.0349667
271	C271	335616	265277	0.790418	0.0745922		C271	799.5	606.645	0.75878	0.128956		C271	793.5	747.1	0.941525	0.1078		C271	793.5	570.7	0.719219	0.0976868
272	E272	645760	304400	0.471383	0.0335099		E272	1128	588.88	0.522057	0.0812293		E272	1219	1053	0.863823	0.0674947		E272	1219	658.5	0.540197	0.0587469
273	E273	889600	327600	0.368255	0.0234228		E273	1747	364.905	0.208875	0.0468841		E273	1749	1635	0.93482	0.0487431		E273	1749	604	0.34534	0.0381612
274	K274						K274						K274						K274
275	P275						P275						P275						P275
276	I276	1293440	359600	0.278018	0.015678		I276	2131	629.425	0.295366	0.0393455		I276	2487	2166	0.870929	0.0331998		I276	2487	916.3	0.368436	0.0270303
277	P277						P277						P277						P277
278	A278	479552	133900	0.279219	0.0423001		A278	973.8	344.08	0.353337	0.0877817		A278	993.1	889.4	0.895579	0.0841718		A278	993.1	424.5	0.427449	0.0690509
279	E279	497472	5418	0.0108911	0.0392287		E279	793.4	0.085	0.000107134	0.100731		E279	971.2	819.8	0.84411	0.0838894		E279	971.2	70.98	0.0730848	0.0652027
280	R280	289344	78760	0.272202	0.0699773		R280	349.2	131.41	0.376317	0.246854		R280	579.3	506.1	0.873641	0.142724		R280	579.3	153.9	0.265665	0.11273
281	H281						H281						H281						H281
282	R282						R282						R282						R282
283	G283						G283						G283						G283
284	S284						S284						S284						S284
285	S285						S285						S285						S285
286	H286						H286						H286						H286
287	R287	629312	587000	0.932765	0.0427351		R287	890.6	752.08	0.844464	0.121151		R287	1254	897.6	0.715789	0.061027		R287	1254	905	0.721691	0.0618853
288	Q288						Q288						Q288						Q288
289	E289	611392	337100	0.551365	0.0365902		E289	1203	1212.1	1.00756	0.0978893		E289	1067	920.9	0.863074	0.0770809		E289	1067	496.7	0.465511	0.0651688
290	A290						A290	1252	801.125	0.639876	0.0774562		A290	1003	995.5	0.992522	0.0874985		A290	1003	523.5	0.521934	0.0708692
291	V291	1329920	568700	0.42762	0.0159998		V291	1996	1076.95	0.539554	0.0462778		V291	2364	1910	0.807953	0.0338534		V291	2364	1388	0.58714	0.0308971
292	Q292	698240	614600	0.880213	0.0375045		Q292	909.1	613.7	0.675063	0.108588		Q292	1284	1252	0.975078	0.0677526		Q292	1284	1130	0.880062	0.0652194
293	S293	216192	200600	0.927879	0.124089		S293	464.3	252.45	0.543722	0.199333		S293	596	451	0.756711	0.130956		S293	603.7	351.2	0.581746	0.120709
294	P294						P294						P294						P294
295	V295						V295						V295						V295
296	F296						F296						F296						F296
297	P297						P297						P297						P297
298	P298						P298						P298						P298
299	A299						A299						A299						A299
300	Q300						Q300						Q300						Q300
301	K301						K301						K301						K301
302	Q302						Q302						Q302						Q302
303	I303						I303						I303						I303
304	H304						H304						H304						H304
305	Q305						Q305						Q305						Q305
306	K306						K306						K306						K306
307	P307						P307						P307						P307
308	I308	801280	37232	0.0464657	0.0243807		I308	1461	531.505	0.363795	0.05873		I308	1484	1298	0.874663	0.0557425		I308	1484	358.9	0.241846	0.0437617
309	P309						P309						P309						P309
310	L310	1048320	115100	0.109795	0.0187302		L310	1779	328.695	0.184764	0.0458002		L310	2022	1815	0.897626	0.0413831		L310	2022	337	0.166667	0.0316581
311	P311						P311						P311						P311
312	R312	434048	43600	0.10045	0.045192		R312	1124	562.105	0.500093	0.0807113		R312	1047	945.8	0.903343	0.0801495		R312	1047	314	0.299904	0.0629235
313	F313						F313						F313						F313
314	T314						T314						T314						T314
315	E315	317632	108171	0.340554	0.0650143		E315	750.3	204.17	0.272118	0.110974		E315	740.5	694.2	0.937475	0.115281		E315	740.5	226.6	0.306009	0.0891161
316	G316	654720	387590	0.591994	0.0347873		G316	1303	1071.85	0.822602	0.0818462		G316	1237	1128	0.911884	0.0681296		G316	1237	765	0.618432	0.059856
317	G317	304704	321900	1.05644	0.0939845		G317	691.3	644.725	0.932627	0.163635		G317	707.8	625.3	0.883442	0.117385		G317	707.8	495.7	0.700339	0.108557
318	N318	1239040	1059000	0.854694	0.0208648		N318	2246	2244	0.99911	0.0521945		N318	2398	2160	0.900751	0.034949		N318	2398	1913	0.797748	0.0335523
319	P319						P319						P319						P319
320	T320	517696	298900	0.577366	0.0437084		T320	990.8	549.44	0.554542	0.093886		T320	1053	968.3	0.919563	0.0803433		T320	1053	628.6	0.596961	0.0696589
321	V321	773760	467300	0.603934	0.0295945		V321	1513	822.205	0.543427	0.0611617		V321	1446	1342	0.928077	0.0587577		V321	1446	879.3	0.608091	0.0509729
322	D322	794880	678100	0.853085	0.0324972		D322	1562	1439.05	0.921287	0.0719807		D322	1679	1493	0.88922	0.0496281		D322	1679	1251	0.745086	0.0467317
323	G323	703360	663400	0.943187	0.0384389		G323	1313	1294.55	0.985948	0.0886556		G323	1311	1117	0.852021	0.0623907		G323	1311	977.2	0.745385	0.0598578
324	P324						P324						P324						P324
325	L325	988800	883500	0.893507	0.0266624		L325	1901	1528.3	0.803945	0.0555455		L325	1905	1684	0.88399	0.0436263		L325	1905	1467	0.770079	0.0416792
326	P326						P326						P326						P326
327	S327	284992	264900	0.9295	0.0942102		S327	924.5	847.705	0.916933	0.121332		S327	714.2	772.3	1.08135	0.128489		S327	714.2	569.5	0.797396	0.112636
328	F328	254592	246400	0.967823	0.107533		F328	664.8	672.945	1.01225	0.177582		F328	714.3	583.4	0.816744	0.112526		F328	714.3	581.8	0.814504	0.113553
329	S329	127936	95600	0.747249	0.191556		S329	267.6	253.3	0.946562	0.425898		S329	243	272.6	1.12181	0.385365		S329	243	257	1.05761	0.376171
330	S330	1241600	1150000	0.926224	0.0215887		S330	2945	2615.45	0.888098	0.0375038		S330	2388	2127	0.890704	0.0349194		S330	2388	2038	0.853434	0.0346142

## Sheet: Supp. Fig. 1
	SLP65 wt	SLP65 wt	SLP65 wt		SLP65DN	SLP65DN	SLP65DN		SLP65DPRM	SLP65DPRM	SLP65DPRM
1	2815606445	2815606445	2.81561	1	2910787305	2910787305	2.91079	1	2893775977	2893775977	2.89378
2	2827802539	2827802539	2.8278	2	2908405469	2908405469	2.90841	2	2895828125	2895828125	2.89583
3	2828858398	2828858398	2.82886	3	2905802148	2905802148	2.9058	3	2897072461	2897072461	2.89707
4	2826831836	2826831836	2.82683	4	2911370703	2911370703	2.91137	4	2896460352	2896460352	2.89646
5	282102832	2821028320	2.82103	5	2916198047	2916198047	2.9162	5	2901358594	2901358594	2.90136
6	2822500391	2822500391	2.8225	6	2917762109	2917762109	2.91776	6	2894547266	2894547266	2.89455
7	2826992773	2826992773	2.82699	7	2922849414	2922849414	2.92285	7	2891997852	2891997852	2.892
8	2830575781	2830575781	2.83058	8	2924485156	2924485156	2.92449	8	2897878125	2897878125	2.89788
9	2825216211	2825216211	2.82522	9	2922553516	2922553516	2.92255	9	2893502539	2893502539	2.8935
10	2820166016	2820166016	2.82017	10	292829375	2928293750	2.92829	10	2898735547	2898735547	2.89874
11	2818171289	2818171289	2.81817	11	2928543164	2928543164	2.92854	11	2902474219	2902474219	2.90247
12	2818362891	2818362891	2.81836	12	2929597266	2929597266	2.9296	12	2896376563	2896376563	2.89638
13	2817212109	2817212109	2.81721	13	2929450195	2929450195	2.92945	13	2895191992	2895191992	2.89519
14	2812761914	2812761914	2.81276	14	2929886133	2929886133	2.92989	14	289777168	2897771680	2.89777
15	2810290234	2810290234	2.81029	15	2927933398	2927933398	2.92793	15	2888931836	2888931836	2.88893
16	2810677344	2810677344	2.81068	16	2928990234	2928990234	2.92899	16	2897206445	2897206445	2.89721
17	2814144922	2814144922	2.81414	17	2923556445	2923556445	2.92356	17	2891205859	2891205859	2.89121
18	2809242188	2809242188	2.80924	18	2925229688	2925229688	2.92523	18	2893873047	2893873047	2.89387
19	2814809375	2814809375	2.81481	19	2921878906	2921878906	2.92188	19	2888821484	2888821484	2.88882
20	2811043164	2811043164	2.81104	20	2928419727	2928419727	2.92842	20	2887989258	2887989258	2.88799
21	2810188086	2810188086	2.81019	21	2923865625	2923865625	2.92387	21	2876660742	2876660742	2.87666
22	2812351563	2812351563	2.81235	22	2924395703	2924395703	2.9244	22	2880957031	2880957031	2.88096
23	2812816016	2812816016	2.81282	23	2918255469	2918255469	2.91826	23	2881523438	2881523438	2.88152
24	2811421094	2811421094	2.81142	24	2921115234	2921115234	2.92112	24	2882821875	2882821875	2.88282
25	2811639453	2811639453	2.81164	25	2919801367	2919801367	2.9198	25	2873149023	2873149023	2.87315
34	2759010352	2759010352	2.75901	34	2.92127e+09	2.92127e+09	2.92127	34	2900686133	2900686133	2.90069
35	2769231641	2769231641	2.76923	35	2.92204e+09	2.92204e+09	2.92204	35	2913475000	2913475000	2.91348
36	2780737891	2780737891	2.78074	36	2.92282e+09	2.92282e+09	2.92282	36	290684707	2906847070	2.90685
37	2790618164	2790618164	2.79062	37	2965804883	2965804883	2.9658	37	2917777734	2917777734	2.91778
38	2765829883	2765829883	2.76583	38	2953266602	2953266602	2.95327	38	2881538477	2881538477	2.88154
39	2788639648	2788639648	2.78864	39	2961544141	2961544141	2.96154	39	2902544922	2902544922	2.90254
40	2805260938	2805260938	2.80526	40	2960771289	2960771289	2.96077	40	2908520117	2908520117	2.90852
41	2820108789	2820108789	2.82011	41	2961367969	2961367969	2.96137	41	2919073242	2919073242	2.91907
42	2852308008	2852308008	2.85231	42	297038457	2970384570	2.97038	42	2921446875	2921446875	2.92145
43	2878184766	2878184766	2.87818	43	2979333594	2979333594	2.97933	43	2925449414	2925449414	2.92545
44	2923653516	2923653516	2.92365	44	2984016016	2984016016	2.98402	44	2919092578	2919092578	2.91909
45	3036311328	3036311328	3.03631	45	2990629688	2990629688	2.99063	45	2930890234	2930890234	2.93089
46	3076772266	3076772266	3.07677	46	2998763086	2998763086	2.99876	46	2930978125	2930978125	2.93098
47	3215423242	3215423242	3.21542	47	3020903516	3020903516	3.0209	47	293848125	2938481250	2.93848
48	3761707031	3761707031	3.76171	48	3044052734	3044052734	3.04405	48	2948430469	2948430469	2.94843
49	3936551953	3936551953	3.93655	49	3055501758	3055501758	3.0555	49	2960081836	2960081836	2.96008
50	4614807031	4614807031	4.61481	50	3063850391	3063850391	3.06385	50	296662832	2966628320	2.96663
51	5085489063	5085489063	5.08549	51	3075033789	3075033789	3.07503	51	2990554492	2990554492	2.99055
52	5428952344	5428952344	5.42895	52	3115989844	3115989844	3.11599	52	3004255469	3004255469	3.00426
53	5844767578	5844767578	5.84477	53	3156034766	3156034766	3.15603	53	3025455273	3025455273	3.02546
54	6457759766	6457759766	6.45776	54	3168527539	3168527539	3.16853	54	3041075586	3041075586	3.04108
55	6555442969	6555442969	6.55544	55	3186430664	3186430664	3.18643	55	3047464063	3047464063	3.04746
56	7068286719	7068286719	7.06829	56	3227698828	3227698828	3.2277	56	3094231445	3094231445	3.09423
57	7007595313	7007595313	7.0076	57	3271543555	3271543555	3.27154	57	31222125	3122212500	3.12221
58	6874510156	6874510156	6.87451	58	3339705859	3339705859	3.33971	58	3131768555	3131768555	3.13177
59	6811653125	6811653125	6.81165	59	3373691406	3373691406	3.37369	59	3171506836	3171506836	3.17151
60	670765625	6707656250	6.70766	60	3434128906	3434128906	3.43413	60	3188066016	3188066016	3.18807
61	6505195313	6505195313	6.5052	61	3471001563	3471001563	3.471	61	3219825391	3219825391	3.21983
62	6361342188	6361342188	6.36134	62	3545242578	3545242578	3.54524	62	3261972461	3261972461	3.26197
63	6109176563	6109176563	6.10918	63	3626703125	3626703125	3.6267	63	3294589844	3294589844	3.29459
64	5848605078	5848605078	5.84861	64	3666465234	3666465234	3.66647	64	3320517188	3320517188	3.32052
65	5639382031	5639382031	5.63938	65	3678365625	3678365625	3.67837	65	3364916797	3364916797	3.36492
66	5369164063	5369164063	5.36916	66	37152625	3715262500	3.71526	66	3365723438	3365723438	3.36572
67	5212917969	5212917969	5.21292	67	3689252734	3689252734	3.68925	67	3394909766	3394909766	3.39491
68	5059557813	5059557813	5.05956	68	3720953125	3720953125	3.72095	68	3472721484	3472721484	3.47272
69	4844390625	4844390625	4.84439	69	3735398047	3735398047	3.7354	69	3512146094	3512146094	3.51215
70	4691289063	4691289063	4.69129	70	3699044531	3699044531	3.69904	70	3541467578	3541467578	3.54147
71	4569989063	4569989063	4.56999	71	3675520703	3675520703	3.67552	71	3502052344	3502052344	3.50205
72	4518559766	4518559766	4.51856	72	3651373047	3651373047	3.65137	72	3534820313	3534820313	3.53482
73	4417897656	4417897656	4.4179	73	3645254688	3645254688	3.64525	73	3561810938	3561810938	3.56181
74	4276221094	4276221094	4.27622	74	3622683594	3622683594	3.62268	74	3599904297	3599904297	3.5999
75	4155500391	4155500391	4.1555	75	3616191016	3616191016	3.61619	75	3577780859	3577780859	3.57778
76	4123254688	4123254688	4.12325	76	3595612891	3595612891	3.59561	76	3559936328	3559936328	3.55994
77	4032367578	4032367578	4.03237	77	3574434766	3574434766	3.57443	77	3535725781	3535725781	3.53573
78	3963566016	3963566016	3.96357	78	3555480859	3555480859	3.55548	78	3528478125	3528478125	3.52848
79	3850538281	3850538281	3.85054	79	3536379297	3536379297	3.53638	79	3506444922	3506444922	3.50644
80	3761578125	3761578125	3.76158	80	349359375	3493593750	3.49359	80	3499122656	3499122656	3.49912
81	3719585156	3719585156	3.71959	81	3487504297	3487504297	3.4875	81	3491953125	3491953125	3.49195
82	3661997656	3661997656	3.662	82	3466196484	3466196484	3.4662	82	3438148828	3438148828	3.43815
83	3583417578	3583417578	3.58342	83	34444625	3444462500	3.44446	83	3413911328	3413911328	3.41391
84	3566637109	3566637109	3.56664	84	3411980859	3411980859	3.41198	84	3353264844	3353264844	3.35326
85	3523775391	3523775391	3.52378	85	3373288281	3373288281	3.37329	85	3348264063	3348264063	3.34826
86	34769375	3476937500	3.47694	86	3367655859	3367655859	3.36766	86	3326466016	3326466016	3.32647
87	3459191797	3459191797	3.45919	87	3337853125	3337853125	3.33785	87	3296174609	3296174609	3.29617
88	3401238281	3401238281	3.40124	88	33123875	3312387500	3.31239	88	3257810938	3257810938	3.25781
89	339114375	3391143750	3.39114	89	3281917969	3281917969	3.28192	89	3243252734	3243252734	3.24325
90	3360931641	3360931641	3.36093	90	3254762305	3254762305	3.25476	90	3244174023	3244174023	3.24417
90	3313808594	3313808594	3.31381	90	324194082	3241940820	3.24194	90	3219600977	3219600977	3.2196
91	3313321094	3313321094	3.31332	91	3244326953	3244326953	3.24433	91	3209342578	3209342578	3.20934
92	3303253125	3303253125	3.30325	92	3224560938	3224560938	3.22456	92	3184948047	3184948047	3.18495
93	3256033594	3256033594	3.25603	93	3208789844	3208789844	3.20879	93	3176142969	3176142969	3.17614
94	3261975977	3261975977	3.26198	94	3196921484	3196921484	3.19692	94	3164791797	3164791797	3.16479
95	3218963086	3218963086	3.21896	95	3191973438	3191973438	3.19197	95	3151985742	3151985742	3.15199
96	3204407617	3204407617	3.20441	96	3172724609	3172724609	3.17272	96	3131005469	3131005469	3.13101
97	3204036719	3204036719	3.20404	97	3165961914	3165961914	3.16596	97	3119968359	3119968359	3.11997
98	3169471875	3169471875	3.16947	98	3163038086	3163038086	3.16304	98	3103806641	3103806641	3.10381
99	314285918	3142859180	3.14286	99	3141614063	3141614063	3.14161	99	3092283203	3092283203	3.09228
100	3141582227	3141582227	3.14158	100	3126320508	3126320508	3.12632	100	3083970313	3083970313	3.08397
101	311893418	3118934180	3.11893	101	31225875	3122587500	3.12259	101	3075649023	3075649023	3.07565
102	3092547461	3092547461	3.09255	102	3109137109	3109137109	3.10914	102	3072958203	3072958203	3.07296
103	3068626953	3068626953	3.06863	103	3111378711	3111378711	3.11138	103	3062926563	3062926563	3.06293
104	3058166992	3058166992	3.05817	104	3108518359	3108518359	3.10852	104	3052746484	3052746484	3.05275
105	3044657031	3044657031	3.04466	105	3085468555	3085468555	3.08547	105	3040228516	3040228516	3.04023
106	3038698828	3038698828	3.0387	106	3088536914	3088536914	3.08854	106	303890293	3038902930	3.0389
107	3029914063	3029914063	3.02991	107	3092833984	3092833984	3.09283	107	3032844141	3032844141	3.03284
108	3018374414	3018374414	3.01837	108	3090511523	3090511523	3.09051	108	3025726367	3025726367	3.02573
109	3009849023	3009849023	3.00985	109	3083224609	3083224609	3.08322	109	3008168555	3008168555	3.00817
110	2989646875	2989646875	2.98965	110	3069373828	3069373828	3.06937	110	3003294727	3003294727	3.00329
111	2981950391	2981950391	2.98195	111	3060813672	3060813672	3.06081	111	2992206055	2992206055	2.99221
112	2974163281	2974163281	2.97416	112	3062884961	3062884961	3.06288	112	29916125	2991612500	2.99161
113	2976613867	2976613867	2.97661	113	3053569336	3053569336	3.05357	113	2984768945	2984768945	2.98477
114	2972941797	2972941797	2.97294	114	3055632813	3055632813	3.05563	114	2983177148	2983177148	2.98318
115	2949925195	2949925195	2.94993	115	3044453516	3044453516	3.04445	115	2972545313	2972545313	2.97255
116	2949753906	2949753906	2.94975	116	3037395508	3037395508	3.0374	116	2972254492	2972254492	2.97225
117	2940116406	2940116406	2.94012	117	3033637109	3033637109	3.03364	117	2971930273	2971930273	2.97193
118	2935193164	2935193164	2.93519	118	30393875	3039387500	3.03939	118	2968346875	2968346875	2.96835
119	2926355469	2926355469	2.92636	119	3033329883	3033329883	3.03333	119	296849043	2968490430	2.96849
120	2926865039	2926865039	2.92687	120	3031788281	3031788281	3.03179	120	2962912695	2962912695	2.96291
121	2915949609	2915949609	2.91595	121	3021964648	3021964648	3.02196	121	2948192578	2948192578	2.94819
122	2910089453	2910089453	2.91009	122	3030271484	3030271484	3.03027	122	2942113867	2942113867	2.94211
123	2894210352	2894210352	2.89421	123	3022815625	3022815625	3.02282	123	2942975391	2942975391	2.94298
124	2887962109	2887962109	2.88796	124	3017198242	3017198242	3.0172	124	2929716992	2929716992	2.92972
125	2882229492	2882229492	2.88223	125	3006573828	3006573828	3.00657	125	2921900781	2921900781	2.9219
126	2879524414	2879524414	2.87952	126	3006994141	3006994141	3.00699	126	2915451758	2915451758	2.91545
127	2868675977	2868675977	2.86868	127	3007007422	3007007422	3.00701	127	2911905078	2911905078	2.91191
128	2859590625	2859590625	2.85959	128	3001276758	3001276758	3.00128	128	2914471875	2914471875	2.91447
129	2859949609	2859949609	2.85995	129	2993191211	2993191211	2.99319	129	2912894336	2912894336	2.91289
130	2847514648	2847514648	2.84751	130	2988860547	2988860547	2.98886	130	2898228516	2898228516	2.89823
131	284928457	2849284570	2.84928	131	2991583398	2991583398	2.99158	131	2900546875	2900546875	2.90055
132	2839033008	2839033008	2.83903	132	2988138281	2988138281	2.98814	132	2897490039	2897490039	2.89749
133	2834537305	2834537305	2.83454	133	2989534766	2989534766	2.98953	133	2893719531	2893719531	2.89372
134	2834383594	2834383594	2.83438	134	2981621875	2981621875	2.98162	134	2893086719	2893086719	2.89309
135	2840548828	2840548828	2.84055	135	298760625	2987606250	2.98761	135	2884207227	2884207227	2.88421
136	2832661914	2832661914	2.83266	136	2998036719	2998036719	2.99804	136	2880283008	2880283008	2.88028
137	2838148438	2838148438	2.83815	137	2993234961	2993234961	2.99323	137	2884999805	2884999805	2.885
138	2831405664	2831405664	2.83141	138	2985668945	2985668945	2.98567	138	2874164844	2874164844	2.87416
139	2832790234	2832790234	2.83279	139	2992677734	2992677734	2.99268	139	2877555469	2877555469	2.87756
140	2826321094	2826321094	2.82632	140	2990244336	2990244336	2.99024	140	2877918359	2877918359	2.87792
141	2825787109	2825787109	2.82579	141	298730625	2987306250	2.98731	141	2876043945	2876043945	2.87604
142	2818208984	2818208984	2.81821	142	2987165234	2987165234	2.98717	142	2880113477	2880113477	2.88011
143	2815005664	2815005664	2.81501	143	2967648242	2967648242	2.96765	143	2873044336	2873044336	2.87304
144	2812675781	2812675781	2.81268	144	2962996289	2962996289	2.963	144	2868220117	2868220117	2.86822
145	2808765234	2808765234	2.80877	145	2969001758	2969001758	2.969	145	2867582031	2867582031	2.86758
146	2795481445	2795481445	2.79548	146	2967220703	2967220703	2.96722	146	2869269531	2869269531	2.86927
147	2790313281	2790313281	2.79031	147	2957492969	2957492969	2.95749	147	2870993945	2870993945	2.87099
148	2792866602	2792866602	2.79287	148	2950100586	2950100586	2.9501	148	2866821289	2866821289	2.86682
149	2788767188	2788767188	2.78877	149	295638418	2956384180	2.95638	149	2860117969	2860117969	2.86012
150	2789198047	2789198047	2.7892	150	2955399609	2955399609	2.9554	150	2862665234	2862665234	2.86267
151	2777547266	2777547266	2.77755	151	2957755078	2957755078	2.95776	151	2861069141	2861069141	2.86107
152	276939375	2769393750	2.76939	152	2956612305	2956612305	2.95661	152	2859393359	2859393359	2.85939
153	2769788672	2769788672	2.76979	153	2946322852	2946322852	2.94632	153	2860008984	2860008984	2.86001
154	2773664258	2773664258	2.77366	154	2946197266	2946197266	2.9462	154	2853258594	2853258594	2.85326
155	2769648828	2769648828	2.76965	155	2956188477	2956188477	2.95619	155	2852775977	2852775977	2.85278
156	2759732227	2759732227	2.75973	156	2945805469	2945805469	2.94581	156	2855437109	2855437109	2.85544
157	2754559766	2754559766	2.75456	157	2952131055	2952131055	2.95213	157	284942832	2849428320	2.84943
158	2763635352	2763635352	2.76364	158	2941659961	2941659961	2.94166	158	2842263086	2842263086	2.84226
159	2763881055	2763881055	2.76388	159	2938841992	2938841992	2.93884	159	2842986523	2842986523	2.84299
160	2763923438	2763923438	2.76392	160	2938738867	2938738867	2.93874	160	2836435156	2836435156	2.83644
161	27624125	2762412500	2.76241	161	2942889063	2942889063	2.94289	161	2837143164	2837143164	2.83714
162	2751883203	2751883203	2.75188	162	2945208984	2945208984	2.94521	162	283869375	2838693750	2.83869
163	2746798633	2746798633	2.7468	163	2945525586	2945525586	2.94553	163	2831773438	2831773438	2.83177
164	2752823242	2752823242	2.75282	164	2932532031	2932532031	2.93253	164	2831878906	2831878906	2.83188
165	2750633398	2750633398	2.75063	165	2935436523	2935436523	2.93544	165	2826044141	2826044141	2.82604
166	2749951758	2749951758	2.74995	166	2934543555	2934543555	2.93454	166	282569082	2825690820	2.82569
167	2748431836	2748431836	2.74843	167	2936801758	2936801758	2.9368	167	2826087109	2826087109	2.82609
168	2741367578	2741367578	2.74137	168	293831582	2938315820	2.93832	168	2824858398	2824858398	2.82486
169	2735404297	2735404297	2.7354	169	2934387109	2934387109	2.93439	169	2819270313	2819270313	2.81927
170	2737809961	2737809961	2.73781	170	2927778711	2927778711	2.92778	170	2825771094	2825771094	2.82577
171	2747133984	2747133984	2.74713	171	2929971484	2929971484	2.92997	171	2821979297	2821979297	2.82198
172	2745704102	2745704102	2.7457	172	2932176758	2932176758	2.93218	172	2819270703	2819270703	2.81927
173	2745431641	2745431641	2.74543	173	2929869727	2929869727	2.92987	173	2818783203	2818783203	2.81878
174	2739536328	2739536328	2.73954	174	2933076563	2933076563	2.93308	174	281399082	2813990820	2.81399
175	2731182227	2731182227	2.73118	175	2937940039	2937940039	2.93794	175	2813258398	2813258398	2.81326
176	2723941211	2723941211	2.72394	176	2934214844	2934214844	2.93421	176	281694043	2816940430	2.81694
177	2731923047	2731923047	2.73192	177	2929083789	2929083789	2.92908	177	2821390234	2821390234	2.82139
178	2730975000	2730975000	2.73097	178	292964707	2929647070	2.92965	178	2815317773	2815317773	2.81532
179	2726282617	2726282617	2.72628	179	2929005664	2929005664	2.92901	179	2817564063	2817564063	2.81756
180	272107207	2721072070	2.72107	180	2934695313	2934695313	2.9347	180	2812032227	2812032227	2.81203

## Sheet: Supp. Fig. 2a
Supplementary Figure 2a
				k.o.	wt	ΔCC	Δ57	mock
										α-CIN85
										2018-05-01
										α-CD2AP
										2018-05-07
Marker
NEB #P7718
										α-Actin
										2018-05-02

## Sheet: Supp. Fig. 2b
Supplementary Figure 2b
Kinetics raw data		Median fluorescence values
	Time (s)		CIN85-Δ57		CIN85-wt		CIN85 k.o.		CIN85-ΔCC		mock		Figure exemplifying the gating strategy for living cells.
	1		27602.3		26866.5		28042.2		30216.3		28541.7
	2		27771.9		29909		27999		30230.5		28625
	3		27829.4		29921.6		28080		30254.1		28448.7
	4		27819.3		29939.3		28145.6		30267.4		28434.8
	5		27822.2		29999.7		28095.8		30251		28475.4
	6		27763.8		30000.4		28084.8		30383.8		28527.4
	7		27794.7		29972.4		28149.5		30445.2		28672.3
	8		27936.5		30082.6		28108.3		30377.8		28591.5
	9		27880.8		30085.5		28144.8		30354.4		28444
	10		27862.8		30061.9		28212.2		30337		28505.1
	11		27871.6		30146.6		28250.5		30389.1		28538.2
	12		27880		30079.5		28229.2		30424.7		28611.5
	13		27863.8		30073.5		28242.6		30395.6		28532
	14		27903.3		30121.9		28199.6		30340.9		28528.3
	15		27894.5		30080.5		28192		30348.5		28541.2
	16		27959.9		30029.8		28260.1		30343.2		28568.7
	17		27899.2		30016.4		28255.9		30439.3		28613.3
	18		27987.9		30103		28295.1		30376.4		28651
	19		27891.2		30130.4		28271.9		30448.3		28531.7
	20		27925.8		30089.5		28228.3		30381.5		28636.1
	21		27920.1		30080		28253		30375.6		28680.5
	22		27893.5		30092.3		28288.6		30360.6		28708.4
	23		27863.6		30067.6		28257.9		30421.4		28737.2		Figure exemplifying the gating strategy for cells expressing citrine tagged CIN85 variants.
	24		27999.3		30204.5		28360.3		30376.1		28784.4		Color scheme according to the supplementary figure 2b.
	25		27918.1		30133.2		28235.1		30494.7		28716.3
	26		27928.4		30064		28196		30365.8		28750.3
	27		27933.3		30110.4		28238.8		30453.4		28760.3
	28		27935.8		30130.2		28258.2		30373		28736.8
	29		27984.3		30103.6		28227.8		30390.9		28745.5
	30		28024.7		30153.3		28294.5		30364.4		28762.8
	31		27980.9		30078.2		28115.2		30481.6		28657.8
	42		27810.5		29850.8		27912.9		26257.3		28499.7
	43		27717.3		29878		28024.3		26842.5		28533.6
	44		27809.8		29888.9		28076.7		24925.1		28559.2
	45		27900.4		29951		28121.1		23181.4		28468.3
	46		27797.8		29917.7		28053.6		29833		28415.8
	47		27902.3		29988.2		28025.6		30009.5		28491.6
	48		27963		30032		27997.6		29990.2		28550.1
	49		27982.2		30039.8		28236.4		29997.2		28552.6
	50		28175.8		30061.6		28222.4		29965		28566.8
	51		28188.8		30131		28255.9		29900.8		28650.3
	52		28173.4		30181.6		28183.8		29845.7		28608.2
	53		28165.7		30213.8		28209.7		29907.8		28632.9
	54		28146.4		30266.1		28265.7		29927.5		28597.9
	55		28183.9		30186.1		28318.6		29910.1		28687.3
	56		28233.1		30266.3		28289.8		29879.3		28629
	57		28141.8		30323.6		28212.8		29844.4		28630.9
	58		28123.3		30297.2		28133.5		29907.1		28615.7
	59		28121.8		30346.8		28220.3		29913.7		28590.4
	60		28169.9		30371.8		28135.4		29970.8		28625.8
	61		28150.9		30291.1		28082		30015.2		28643.1
	62		28196.3		30479.7		28137.4		29945.9		28499.5
	63		28259.3		30458.7		27964.5		29913.5		28573.2
	64		28232.3		30421.9		28022.1		29879.2		28611.5
	65		28244.3		30575.5		28046.6		29837		28581
	66		28261.1		30537.4		28075.5		29808.2		28601.9
	67		28171		30582.4		28057.6		29912.9		28597.4
	68		28264.7		30698.3		28071		29875.7		28567
	69		28340.4		30652.1		28023.1		29764.1		28550.1
	70		28297.7		30612.9		28132		29779.5		28626.1
	71		28268.9		30679.6		28136.4		29908.5		28666.8
	72		28279.7		30658.3		28150.5		29874.9		28643.2
	73		28318.5		30887.8		28051.3		29966.1		28680.6
	74		28371.4		31061		28008.1		29959.6		28599.8
	75		28413.3		31049.2		27945.9		29941.3		28577.8
	76		28413.2		31147.3		28032.9		29983.2		28721.4
	77		28325		31267.9		28019.3		30068.5		28698.1
	78		28462.3		31480.6		27987.2		29998.8		28697.5
	79		28469.5		31812.9		27933.5		29969.3		28686.2
	80		28399.7		31809.1		27960.6		29998.2		28667.5
	81		28520.3		31918.3		27971.7		30017.3		28628.4
	82		28525.2		32436.7		28019.1		29957.7		28689.7
	83		28507.8		32362.4		28014.2		30012.9		28661.2
	84		28655.5		32658.9		27995.3		30003.3		28702.5
	85		28696.5		33197.4		28070.2		30017.7		28652.6
	86		28670.7		33241.2		28122.9		29978.1		28732.2
	87		28809.2		33797.4		28069.3		29913.2		28687.4
	88		28851.8		33999.8		28097.3		29950.9		28727.1
	89		29051.8		34398.5		28178.1		29964		28704.4
	90		29278.9		34719.4		28179.7		30027.2		28668.9
	91		29268.4		36018.8		28223.4		30072.7		28791.1
	92		29278.4		36018.6		28195.9		30031.2		28769.1
	93		29543.6		37344.8		28217.3		30048		28639.6
	94		29864.1		40543.9		28250.5		30106.8		28701.4
	95		29968.2		40721.9		28264.6		30104.1		28758.7
	96		30121		43448.7		28290.7		30142.9		28810.7
	97		30193.8		47902		28279.1		30199.1		28884.6
	98		30355.8		49875.3		28298.8		30160.3		28730.8
	99		30861.6		54267.5		28308.8		30287.1		28830.9
	100		31065.4		57475.3		28339		30285.5		29020.3
	101		31478.6		57422.1		28366.1		30339.1		29152.6
	102		31731.9		62611.4		28426.8		30402.4		29162.6
	103		31962.7		65722.1		28465.1		30416.5		29063
	104		32208.4		65220.4		28554.2		30404		29139.5
	105		32811.3		67779.6		28644.1		30562.8		29237.7
	106		33618.4		67857.2		28787.2		30573.1		29232.4
	107		35119.5		69505.2		28829.8		30732.5		29290.9
	108		35906.6		70842		28856.7		30739.8		29248.5
	109		38357.5		70913.1		28982.6		30772.5		29285.3
	110		38634.2		71315		28982.7		30827.5		29298
	111		39537.9		73916		29107.7		30964.1		29324.2
	112		42206.2		74074.5		29152.5		31035		29462.9
	113		43707.3		74656.3		29221		31196.4		29541.5
	114		48222.1		74344.6		29255.6		31119.5		29483.9
	115		52678.2		74631.3		29334.5		31201.8		29740.2
	116		52207.2		76201.2		29343.2		31208.4		29782.9
	117		55794.7		77300.3		29483.6		31220.7		29860
	118		56878		77384.2		29575.3		31247.4		30032.8
	119		60021.5		77146.8		29642.6		31396.2		29993.9
	120		65623.5		77876.7		29652.2		31409.1		30111.2
	121		67981.8		77674.5		29686.4		31580.8		30320.3
	122		67473.2		79111.4		29987.5		31759.1		30381.5
	123		69304.7		79685		29933.6		31820.2		30455.4
	124		69399.2		79737.8		30045.1		31948.9		30705.1
	125		72082.7		78949.1		30139.4		32062.7		30736.5
	126		73877.6		80316.2		30246.4		32185.3		30770.1
	127		75235.1		79688.6		30506.5		32418.3		30930
	128		75079.5		80635		30775.8		32614.6		31175.5
	129		76015.2		80537.2		30616.3		32584.2		31206.7
	130		77209.5		80640.7		30820.2		32746.2		31422.1
	131		76619.1		80687.2		31160.4		32972.2		31580.9
	132		77806.1		81845.6		31222.2		33205.3		31634.5
	133		79049.3		80859.7		31439.9		33524		31996.5
	134		79878		80920.3		31528.1		33731.1		32274.2
	135		79809.2		80436.5		31793.5		33954.2		32232.4
	136		79991.4		80581.2		32246.1		34242.6		32411.9
	137		79726.6		80821		32265.7		34415		33058
	138		80185.6		80932.1		32362.7		34700.7		33015.2
	139		81444.2		80399.4		32506.4		34874.7		33092.1
	140		81708.2		80148.4		32637.9		34962.3		33274.6
	141		80482.6		80385.9		33213		35163.1		33282.8
	142		81814.7		80898.4		33573.3		35327.7		33553
	143		82107.5		81246		33885.9		35353.7		34112
	144		82215		80859.2		34098		35911.4		34138.5
	145		83711.4		79969.2		34000.8		36126.8		34383.7
	146		83835		80284.7		34606		36104.1		34651.6
	147		84367.2		80477.8		35283.4		36332.5		35007.1
	148		85253.8		80884.2		36290.1		36586.4		35347.2
	149		84994.5		80504.6		36203.6		37014.2		35379.3
	150		84835.4		80126.9		35880.7		37902.4		36419.6
	151		85727.6		80319.9		36603.1		37757.8		37395.7
	152		85784.3		80490.2		38646.6		37863.8		37278.5
	153		86206.2		80079.4		39535.9		38295.4		37913.7
	154		85171.8		79983		40128.7		38987.3		38899
	155		85524.7		79774.5		41196.7		39758.2		38297.2
	156		85439.2		80514.5		42831.3		40053.4		39793.9
	157		86096.2		79779		42853.4		40387.4		40785.1
	158		86918.2		79306.2		43596.8		42440.5		41437.5
	159		86898.5		78978.5		44136.9		42671.7		41051
	160		86608		79893.1		43911.9		43701.6		42271.2
	161		87320.5		80771.2		46614.5		45707.6		41920.9
	162		86743.7		80081.2		45908.6		45421		44180.9
	163		87150.8		78885.9		44571.4		47006.9		44271.5
	164		87295.4		79337.9		45544.2		48983.9		45636.5
	165		87777.8		79498.2		47908.4		49316		45227.9
	166		87364.3		80076.7		48375.7		50437.7		46920.3
	167		88158.3		79467.2		49768.5		51770.5		47022.6
	168		87435.4		78331.2		49109.8		50879		48311.2
	169		87740.5		77902.8		49775		52101.9		47998.8
	170		88209.4		78426.7		51564.5		53334.9		50216.2
	171		89397.1		78514.4		52741		53971.6		49599.4
	172		89101.6		78460.7		52027.2		53648.9		49398.6
	173		89654.3		78141.2		52480		54173.2		50082.8
	174		89121.9		77633		53216.8		53893.8		50105
	175		89091.5		77530.1		53572.3		54132.4		50473.6
	176		90540.1		77693.2		54615.9		54550.3		50526.6
	177		90269.1		77208.8		54442.6		54285.5		49816.2
	178		88983.2		77276.6		54445		54336.9		50468.1
	179		88316		76213.1		55218.2		54655.5		50660
	180		89121		75232.4		55864.8		54406.1		50812.9
	181		88865		75699.2		55332		55121.3		51514.9
	182		89189.6		75217.4		55830.4		54854.3		52136.2
	183		87307.4		74698.8		55355.2		55014		52842.8
	184		86947.9		74362.9		56074.8		55726.9		53038.4
	185		88251.5		73381.1		55848.2		56070.7		53420.2
	186		89413		73318.3		55782.4		56074.6		54520
	187		88541.2		73836.4		55611.9		56402.2		54441
	188		88673.1		73365.7		56717.1		56726.4		54958.1
	189		88403.3		73416.2		56084.1		57035.5		54456.6
	190		88954.6		72899.6		56953.5		57365.1		54611.1
	191		89358.6		72758		56000.3		57865.2		55130.4
	192		89306.4		73047.5		56735.8		57518.3		54753.4
	193		89358.5		72552.2		57715.5		57928.1		54388.7
	194		88813.6		73007.6		57910.8		58108.3		54614.8
	195		88333		73263.4		56555.4		57629.7		54293.7
	196		88247.7		72323.5		56516.8		57944.3		54120.4
	197		88330		72486.9		56849.2		57891.7		54202.3
	198		87841		72352.2		57444.5		57501.8		53478.6
	199		88756.8		72106		57334.2		57648.5		53937.4
	200		87026.5		72416.2		56986.6		58022		54531.9
	201		86862.4		71828.6		56030.9		58346.1		54097.8
	202		87620.2		71398.7		56108.5		58161.6		54053.1
	203		86982.5		71804.4		56920.8		58346.5		54197.1
	204		86384.9		71403.2		57185.4		58466.8		53696.9
	205		87715.9		71049.1		57237.5		58591.7		54228.6
	206		86147.5		70646.1		57325.8		58841.3		54315.6
	207		86566.1		70389.2		57031.8		58337.6		54153.1
	208		87450.6		70696.1		57466.7		58239		53510.6
	209		86943.9		69946.8		57837.6		58222.7		53697.3
	210		86547.5		69889.4		58025.3		58230.8		53444.4
	211		86685.4		69803.4		57916.4		57984.7		53903.5
	212		86310.3		69082.4		57398.8		57949.4		54069.8
	213		86391.4		69133.9		57234.1		57538.8		54515.7
	214		86021.3		69227.1		57897.8		58035		53416
	215		85012.6		68971.4		57230.9		58031.2		54899
	216		85380.2		68208.3		56388.5		58602.6		54636.9
	217		84792.9		68226.5		57106.1		58197.6		54528.7
	218		85831.9		67444		57214.5		58381		54637.5
	219		84652.9		68561.5		57445		57592.4		54247.3
	220		84775.3		68374.4		57879.8		58465.9		54152.3
	221		84619.8		67889.5		57439.7		58370.3		55041.3
	222		85700.1		66811.5		57607.1		58325.4		54559.6
	223		85086.1		67672.5		58541.4		57825.1		54018.1
	224		85977.3		66821.5		58115.8		57854.4		53915.4
	225		85322.5		66906.9		57591		57930.2		53761.5
	226		85613.7		66248.9		57558.8		58160.3		54422.5
	227		84802.2		65760.5		58491.1		57748.2		53889
	228		84643.8		65872.8		57785.8		57535.8		53673.8
	229		84760.7		64874.2		57601.2		57959.8		53554.7
	230		84712.2		64651.6		57862.4		58336.6		53883
	231		84429.6		64769.9		57509.3		58278.3		54167.5
	232		83684.4		64931		57002.4		57746.8		53811.3
	233		83455.5		64557.5		58503		57695.6		53457.9
	234		83501.1		64632.2		57402.5		57598.1		53522.4
	235		83493.4		63911.9		57241.7		57940.8		54271.3
	236		83730.3		64502.3		57272.5		57783.6		54493
	237		83693.8		64165		56946.2		57472.1		53630.7
	238		83141.5		63733.8		56758.2		57468.5		53116
	239		83608.9		63524		57591.9		57352.2		53726.8
	240		83590.3		63541.2		56875.3		57214.2		53565.5
	241		83804		63580.9		56577.8		57076.5		53746.1
	242		83579.7		63683.2		57082.9		56983.2		53009.7
	243		82783.2		63104.7		56927.3		56662.5		52825.8
	244		83337.2		62851.3		56943.1		56672.5		52333.9
	245		83469.1		62666.3		56946.2		56524.7		53048.2
	246		83813.4		62744.4		57011.2		56302.8		52732.1
	247		82262.1		62818.7		56848.4		55875.5		52372.4
	248		82011		62075.8		56759.3		55985.4		51798.9
	249		82199.5		61427.9		56212.1		56281.3		52437.5
	250		82796.1		61207.4		56344.9		56432.4		51844.5
	251		81726.2		60570.7		56257.9		56443.8		52726.7
	252		81117.4		60801		56295.3		56662.3		52531.3
	253		80660.2		60571.3		56022		56401.2		52002.8
	254		81920.5		59777.9		55897.4		56827		51784.1
	255		81567.4		59293.3		55751.9		56904.2		52097.6
	256		81274.6		59353.4		55899.3		56912.5		52043
	257		81454.1		59535.7		56074.5		56858.7		52283.1
	258		81623.4		59603.2		55737.3		56857.4		51876.5
	259		82340.3		59262.2		55679.8		56151.1		51473.3
	260		81928.6		58746.4		55341.8		56192.3		50661.5
	261		80553.1		58526.2		54999.1		56330.6		51443
	262		80790.1		58610.3		55357.9		56232.2		51669.3
	263		80749.2		58006.4		55248.8		55995.6		51348.6
	264		80705.4		57400.1		55170.8		56173.8		51122.2
	265		80541.3		56655.7		55058.2		55955.8		51012.8
	266		79617.6		56583.6		54437.7		55410.8		50820.6
	267		78383		56690.5		55083.3		55689.5		51433.2
	268		79639.1		56396.9		55175		55810		51350.6
	269		79887.2		56130.2		54992.8		55664.8		51050.1
	270		80060.4		56785.9		55163		55662.9		50842.5
	271		79267.3		56859.2		54795.2		55330.4		50543.9
	272		79229.8		56388.7		54384.9		54718.9		50264.3
	273		79394.5		56765.8		54608.1		55109.3		50105.9
	274		79886.3		56680		54074.4		55009.1		50239.2
	275		79035.8		56574.5		54207.4		54602.8		49842.4
	276		78412.5		56591.1		53529.5		54501.1		49440.5
	277		78059.2		56040.1		53465.5		54423.4		49016.3
	278		78960.5		55346.7		53673.4		54032.1		49193.8
	279		78189.7		55070.2		53882.7		53987.6		49305
	280		77731.3		54940.9		53762.5		54070.3		49080.6
	281		76827.9		54138		53738.7		53826.8		49041
	282		77143.7		54376.3		53230.6		53966.8		48567.9
	283		76459.1		54716.3		53966.6		54152.9		48703.3
	284		76393.6		53843.7		53933.7		53880.7		48593.3
	285		76476.6		53431.1		53907.5		54003.8		48972.3
	286		75961.2		53850.2		53553.5		53967.8		48469.2
	287		75130.8		53575.3		53388.1		53438.3		49045.3
	288		75612.8		54056.6		52877.5		53751.2		48597.4
	289		74772.7		53459.9		52980.3		53357.8		48394.7
	290		75582.2		52649		52621.5		53162.4		48168.8
	291		74887.1		53221.8		53243.9		52709.2		48579.6
	292		74438.9		52762.3		52354.9		52449.1		48284.5
	293		74059.4		52750.8		52869.8		52438.9		48753.1
	294		74337.3		52341		52700.5		52752.4		47830.5
	295		73934.1		52420.9		52407.3		52248.2		47995.3
	296		74097.9		52199.9		52080		52621.2		48203.6
	297		72678.5		52032.1		52891.2		51779		48510.2
	298		73201.1		51788.5		52153.8		52089.1		48615.1
	299		72814.3		52049.4		52145.8		51880.1		48293.9
	300		72780.8		51860.6		51772.4		52172		48149.8
	301		73000.4		51277.3		51613.7		51720.6		48692.5
	302		72604.8		51104.2		51886.1		51600.2		48255
	303		72760.1		51115.6		52338.9		50853.5		48369.3
	304		72144		50524.3		51392.6		51227.4		48338.4
	305		72248.9		50950.3		51320		50928		47541.7
	306		71544.4		50873		51789.9		51497.7		47364.2
	307		71970.8		50450.2		51408.6		51199.7		47195.2
	308		71991.1		51157		51395.1		51158.9		46841.2
	309		73117		50643.4		50900		51450		47123.1
	310		71785.8		50467.1		50581.1		51437.3		47252.2
	311		72134.9		50799.8		51144.7		51405.2		46682.9
	312		71991.1		50407.3		51029.3		51247.4		46726
	313		72127.5		49969.5		50688.2		51107.6		47075.4
	314		72341.2		49763.9		50442.8		51202.6		46828.6
	315		71695.1		49300.2		50514.7		51224.4		46874.7
	316		71066.1		48714.8		51274.1		50915.2		46707
	317		70845.3		47985.9		51204.2		50877.6		45875.3
	318		70959.6		47922.7		50496.8		50718.5		46223.8
	319		70570.8		47716.5		50339.6		50682.7		46133.9
	320		70333.2		47604.9		50383.2		50929.3		45554.5
	321		70130.9		47554.8		50840.2		50450.5		45120.7
	322		70729.6		47226.3		50405.9		50383.4		45497.1
	323		70774.9		47804		49937.9		50396.6		44834.5
	324		70915.8		47343.5		49868.2		50001.5		45156.4
	325		70878		47857.2		50407.6		49688.4		45588.4
	326		70023.7		47485.7		49636.8		49638.2		45056.2
	327		69940.2		46810.9		49244.7		49116.6		44915.8
	328		69992.9		47216		49370.3		49101.8		44849.7
	329		69804.6		47372.7		50021.1		49704		44754.8
	330		69182.9		46823.9		49911.2		49465.9		44519.6
	331		68505.8		46836.8		49533.9		49245.9		45348.4
	332		67574.8		46104.3		49089.7		49074.2		44169.2
	333		67818.1		45755.3		49089.4		49323.8		44250.6
	334		67398.8		46672		49141.3		49257.6		44458.8
	335		67669.1		45910.5		49370.1		49305.9		44185.8
	336		67280.3		45574.6		49121		49065.1		43850
	337		66624.7		45229		48376.5		48427.7		44045.5
	338		67004.6		45012.5		48333.9		48785.8		43733.1
	339		67245.2		44181.5		48192.4		48778		43313
	340		66049.7		44839.7		48231.7		48475.4		43399.2
	341		67086.8		44465.4		48530.2		48243		42597.6
	342		66317.2		44243.4		47750		48625.8		42882.7
	343		65814		44438.8		47370.7		48545.5		42500.7
	344		65868.3		44476.2		47731.7		48720.5		42351.1
	345		65440.1		44318.2		47727.9		48358.4		42266.1
	346		64614.5		45266.4		47118.1		48097.7		42403.7
	347		65557.6		44719.1		47257.8		48114		42551.7
	348		64974		43804.2		46844.6		48267.5		42146.8
	349		65247		43926.9		46526.3		48310.5		42074.6
	350		65498.1		44437.1		46674.4		47775.2		42118.6
	351		66588.2		44152.6		46652.4		47626.1		42620.8
	352		65501.8		43705.4		46860.1		47778.4		42207.4
	353		65905.1		43872		47428.5		47699.6		42655.9
	354		65571		43042.2		46511.8		47883.6		41905.2
	355		65875.2		42966.3		45919.8		47384.6		41852
	356		66238.2		43452.6		46690.7		47142.6		41627.5
	357		65663.5		42543.6		47221.9		47316.8		42145.8
	358		64058.2		42478.5		46611.5		47261.4		42540.4
	359		64089.9		42763.5		46361.8		46962.3		42317.5
	360		64049.1		41958.3		45504.9		47204.4		41714.9
	361		64176.8		41742.8		46286.9		46560.1		41743.7
	362		64444.7		41827.2		46711.9		46965.9		41842.9

## Sheet: Supp. Fig. 3
Data and calculation link:			https://drive.google.com/file/d/1NBupgthdLDdngh27isOR4tyRi5-JwMOs/view?usp=sharing
Supp. Fig. 3a
												anti-SLP65
Supp. Fig. 3b
												anti-CIN85
Supp. Fig. 3f
												anti-BLNK
												anti-actin
Supp. Fig. 3g
												anti-CIN85
												anti-actin

## Sheet: Supp. Fig. 4
Remark:
The raw data is the same as Figs. 1c-e.

## Sheet: Supp. Fig. 6
			0.12mM free		0.12mM SLP+3SH3		2.4mM SLP+3SH3		60uM+d57+SUV
			R2	SE	R2	SE	R2	SE	R2	SE
29	E29	29	3.37286	0.765782	4.20749	0.431382	11.5962	0.579882
30	G30	30	2.20385	1.05841	5.09581	1.09521	7.12409	1.54134
31	G31	31	1.26216	0.942486	5.58544	0.790045	7.72761	1.19998
32	I32	32	3.88385	0.508388	7.32144	0.470547	8.78611	1.42582
33	M33	33	4.4703	0.978653
		34
		35
		36
37	K37	37	6.33845	0.343238					5.40708	3.60578
		38
39	L39	39	5.14889	0.747801	7.20975	1.41986	15.2189	2.79817	7.61005	1.09506
		40
41	V41	41	4.71084	0.469007	7.76152	0.396647	13.5469	1.15951	4.80014	2.5427
42	K42	42	4.00076	0.613223	4.19995	0.876471	8.65221	1.67223	3.75248	0.707798
43	A43	43	3.91743	0.813986					4.37689	2.8007
		44
		45
46	S46	46	5.28832	1.30819
47	V47	47	3.50234	0.476051
		48
49	R49	49	3.40652	0.490879					4.41664	0.681192
50	R50	50	2.86082	0.509254	5.00124	0.428751	10.0188	1.51578	3.64365	0.937085
		51
52	Y52	52	3.39198	0.686065	8.05284	0.867074	13.0969	1.28114
53	A53	53	2.53385	0.620076	8.09639	2.16296	14.6507	2.15867
54	S54	54	2.78049	0.591124	5.56768	0.767688	10.5007	2.13548
55	E55	55	2.49046	0.565694					2.37968	0.292394
56	S56	56	2.10752	0.422158	4.10509	1.19544	9.24452	1.27429	5.71114	0.548304
		57
58	A58	58	2.31761	0.457371	4.61708	0.351652	6.92526	0.632172	3.46348	0.550821
59	D59	59	3.82383	0.311381	3.84543	0.899427	7.88919	0.755724	4.66926	1.36925
60	E60	60	3.34164	0.209014
61	E61	61	3.33272	0.38692	6.43235	0.912637	8.26708	0.851557	3.51976	0.375529
62	E62	62	4.47195	0.161331	7.9721	0.566877	9.12052	0.999378	5.56314	0.461968
63	Q63	63	4.57008	0.452265	3.56933	1.06312	9.48535	0.699271	3.5321	0.868734
		64
65	S65	65	6.74472	1.14809	8.99451	1.34552	16.7686	2.09996
66	D66	66	4.30806	0.611082	6.90048	1.2619	14.733	1.14103	6.35266	0.846171
67	D67	67	6.32948	0.398307	7.21063	1.41325	14.0714	1.2889	4.83629	0.866299
68	F68	68	3.82909	0.323978	8.03082	0.61566	12.92	1.14768	6.06659	1.48231
69	D69	69	5.14726	0.290113	9.3062	0.463234	9.08312	0.865754	4.44958	0.273131
70	S70	70	4.63947	0.436123	7.62587	0.803781	9.59509	1.16269	3.57663	0.987103
71	D71	71	4.79028	0.273975	7.26889	0.46656	9.40863	0.923754	3.83673	1.19669
72	Y72	72	4.75085	0.256723	7.62371	0.821778	11.0334	0.620725	4.60336	0.702107
73	E73	73	5.23257	0.463352	9.73496	0.95899	13.17	0.801424	6.08311	0.389536
74	N74	74	6.08909	0.437817	6.52233	0.547839	11.6755	0.830367	2.01669	0.322497
		75
76	D76	76	4.87133	0.385476	7.07965	0.939657	9.45063	0.909511	3.35294	0.29423
77	E77	77	4.50314	0.342127	7.49418	0.34518	8.10514	0.374958	4.8759	0.69199
78	H78	78	2.9321	0.633206	7.03374	0.647524	7.72386	1.34465	4.44855	1.24727
79	S79	79	2.42127	2.26372
80	D80	80	3.38403	0.829455
81	S81	81	3.35808	0.720831	5.60409	1.27768	7.01136	1.12789	2.7228	1.47656
82	E82	82	4.05042	0.524268	7.50941	0.66651	8.05307	0.80019	4.7422	0.373003
83	M83	83	4.79686	0.455055	6.41358	1.96206	11.0581	0.581934	4.5971	0.42499
84	Y84	84	2.71084	0.452198	2.46321	0.566809	7.23853	0.98089	3.82597	1.24197
85	V85	85	3.97873	0.535382	9.8735	1.79916	14.4432	0.808517
86	M86	86	5.03965	0.32681	10.0675	0.832187	14.8564	1.67255	4.8227	0.581233
		87
88	A88	88	3.45477	0.386029	6.78419	0.964851	9.1309	1.09783	4.10485	0.225733
89	E89	89	3.59655	0.318382	5.95371	1.04848	7.37227	0.727291	4.12437	0.88583
90	E90	90	2.7969	0.246994	5.41281	0.366938	6.49792	0.819016	1.86655	0.742708
91	N91	91	2.84973	0.301229	5.9227	0.487641	5.05057	0.987235
92	A92	92	2.59129	0.367841	4.08622	0.420338	4.54108	0.467307	2.06642	0.379096
93	D93	93	2.07784	0.180335	3.525	0.356999	5.35106	0.688516	1.96857	0.4314
		94
95	S95	95	3.15563	0.289466	4.28085	1.13244	5.06529	1.13933	3.23386	0.391855
96	Y96	96	2.4883	0.349936	5.29351	0.396148	5.86232	0.420758	4.29901	0.513619
97	E97	97	3.89245	0.433031	4.79668	0.332966	11.166	0.468804	4.64855	0.4074
		98
		99
		100
101	V101	101	4.32902	0.410157	5.97438	0.693923	12.6597	1.43178	3.49324	0.742781
102	E102	102	5.00375	0.364234	5.14874	0.595892	11.229	1.41809	2.7236	0.981215
103	Q103	103	2.61815	0.333527	5.90657	0.407216	6.84515	1.19859	3.00201	0.476492
104	E104	104	2.96113	0.850944	4.77865	0.232041	7.26829	1.03024	1.10706	0.350163
105	T105	105	1.9249	0.695257	3.45007	0.305	9.35952	0.997342	1.37525	0.63512
106	R106	106	2.68609	0.877983	3.02591	0.329278	8.59475	1.13972	2.55469	1.7136
		107
		108
		109
		110
111	A111	111	3.71913	0.35519					4.12922	1.37064
112	L112	112	3.25562	0.379383					2.31086	0.487313
		113
114	F114	114	4.01253	0.809719					5.23029	1.47503
115	A115	115	3.43573	0.813129					3.25237	1.37571
116	R116	116	3.38447	0.657033					4.95506	1.17259
117	G117	117	2.57275	0.87556					2.1073	1.91872
118	E118	118	3.69091	0.289688	2.06878	0.550775	13.3417	0.791013	2.82517	0.45164
		119
120	I120	120	3.52244	0.479125	7.93416	1.09974	12.8146	2.00285	3.94056	0.911182
121	D121	121	3.6267	0.363794	7.43796	0.541106	15.1922	1.14289	4.31287	0.976174
122	N122	122	4.50271	2.33859	3.50504	2.19839	15.6091	2.4342	7.13228	1.50877
123	R123	123	4.35134	1.26825	4.56094	0.823701	13.0357	2.04679	5.13411	1.29495
		124
125	S125	125	5.40073	3.01531					8.22866	2.94302
		126
		127
		128
129	S129	129	8.52752	3.19018
		130
		131
132	F132	132	2.86028	0.847031	8.72827	2.13496	17.9154	1.96914	6.14434	0.515603
		133
		134
135	T135	135	1.65111	1.19268	4.752	1.05786	12.5147	0.888841
136	L136	136	2.34337	0.261997	2.12276	1.50605	12.3796	1.7705	6.71461	1.0657
		137
138	S138	138	1.72707	1.87671	2.24536	2.38392	14.7049	3.78497	5.02413	3.38932
139	K139	139	3.09409	0.89685	1.86356	1.38823	18.1859	2.82861	4.27981	0.549049
		140
		141
142	W142	142	3.69941	0.698361	2.87852	2.30148	16.2537	3.92744	3.31039	1.85738
		143
144	S144	144	3.04965	2.08296					5.0092	1.70248
145	E145	145	1.26855	1.57443
146	K146	146	4.10282	0.661586	9.02204	1.24118	12.2472	1.36413	3.4393	0.560549
147	A147	147	3.50425	0.500687	13.5657	2.80741	17.1645	3.02482	4.07723	0.716648
148	R148	148	3.44574	0.437503					5.29195	1.78031
149	L149	149	3.86612	0.605803	7.66046	0.91475	14.1047	1.23858	4.05932	0.57333
150	T150	150	1.4097	2.52677					3.44435	1.9012
		151
152	T152	152	0.622829	1.84502	7.15777	1.38915	12.0793	2.11749	4.03013	1.17698
153	L153	153	2.70897	0.227942	5.7075	0.827454	10.7067	2.05319	2.22496	1.11929
		154
155	A155	155	2.68205	0.397377	5.20655	1.36138	9.03828	0.591602	2.5601	0.661914
156	L156	156			5.1367	0.742896	9.70438	0.814987
157	T157	157	3.33096	0.822315	6.15141	1.94542	9.33594	0.8482	3.86035	1.14291
158	A158	158	2.92961	1.17535	6.72026	1.70736	9.91479	1.79362	2.52004	0.478513
159	L159	159	3.01793	0.278947	6.36975	0.593486	9.54326	0.688867	3.17544	1.1824
160	Q160	160	1.68264	0.61861	7.30668	0.943668	7.54681	1.13584	2.68935	0.850051
161	K161	161	2.02092	0.325894					2.18686	1.48242
		162
163	Q163	163	1.25045	0.737251
164	V164	164	3.5247	0.509859					4.00229	1.78949
		165
		166
167	K167	167	3.16904	0.447644
		168
169	K169	169	2.15204	0.423884					2.9392	0.35315
170	G170	170	2.02874	0.567364	7.76068	1.09165	7.50376	1.94492	5.41912	1.29467
171	L171	171	1.93578	0.479145	5.89942	0.953688	8.88103	0.971207
172	L172	172	1.95092	0.340623	6.60034	0.676041	8.42658	0.785326	2.92599	0.697348
173	E173	173	2.46007	0.367596	7.65123	0.414941	7.8461	0.623618	3.86579	0.394589
174	D174	174	2.64629	0.250407	6.31159	0.19749	7.82198	0.425231	2.22765	0.542738
175	E175	175	2.43193	0.231639	5.02127	0.298397	5.65525	0.513781	3.02351	0.359323
176	A176	176	3.22117	0.33584	4.72307	0.451677	7.23898	0.476507	3.83841	0.5816
177	D177	177	3.18345	0.194746	4.56213	0.415277	5.53963	0.86444	2.5924	0.70512
178	Y178	178	3.0977	0.629321	3.60469	0.497099	6.60493	0.487258	4.63468	1.69402
179	V179	179	3.34412	0.482846	2.74946	0.984357	8.61909	0.675535	5.11728	1.47932
180	V180	180	3.23179	0.207586	3.3981	0.658378	11.8698	0.757229	4.86383	0.690734
		181
182	V182	182	3.09085	0.310342	3.45132	0.491131	8.86892	0.543421	4.26195	0.741288
183	E183	183	1.29937	0.38813	2.42572	1.00677	7.06571	0.475528	1.64271	0.783488
184	D184	184	2.37204	0.155939	3.88947	0.369479	7.78864	0.679574	3.39674	0.307299
185	N185	185	2.3112	0.536684	5.52592	0.411936	6.85399	0.37974	2.61706	0.239979
186	D186	186	2.8066	0.337906	2.33578	0.302931	5.2364	0.539841	3.00443	0.252571
187	E187	187	3.18677	0.404736	3.71329	0.271086	7.19005	0.654583	3.13159	0.557232
188	N188	188	3.22141	0.332148	3.13708	1.09462	6.36135	0.802354	3.30655	0.30017
189	Y189	189	3.97309	0.430498	5.03813	0.511639	6.19026	0.51302	5.08945	0.861484
190	I190	190	3.27503	0.287301	5.55348	0.240211	7.34786	0.604335
191	H191	191	3.54574	0.310866	3.40924	0.851426	8.91774	1.51474	4.2249	1.88091
		192
193	T193	193	2.36769	0.63411	4.61444	1.08472	6.94788	1.10341	2.30685	1.22765
194	E194	194	1.05507	1.32975	2.68456	1.09503	4.43183	1.70833	4.90295	0.569553
		195
		196
197	S197	197	2.06066	1.14649					3.66672	0.844603
		198
		199
		200
201	E201	201	2.00834	0.495102	5.39683	0.335412	11.3234	1.01335	2.6057	0.577825
202	K202	202	1.73942	0.571211					2.21914	0.556107
203	A203	203	2.45528	0.611705	7.15136	1.50744	11.3039	1.98976	3.47702	0.769429
		204
205	M205	205	1.99274	0.714911
206	V206	206	2.9638	0.232924	5.91301	0.517646	10.6085	0.682556	2.60812	1.08062
207	N207	207	2.76281	0.706671	5.95188	0.570918	8.75755	0.499571	4.58641	0.669327
208	R208	208	1.96867	0.435658
209	S209	209	4.74307	3.78331
		210
211	K211	211	1.9327	0.392746	7.5827	1.27561	10.5208	1.40528
		212
		213
		214
		215
216	T216	216	2.98328	0.18082	5.70026	0.588331	6.20224	0.798767	2.555	0.869934
		217
218	A218	218	0.198878	0.463907	0.890755	0.276122	4.69052	1.09438	1.3969	0.522682
219	S219	219	0.328763	0.728544	1.44785	0.859195	5.03976	1.58507	2.33652	1.12992
		220
		221
		222
223	T223	223	2.03414	2.4903	3.72703	1.51426	3.55628	1.392
		224
225	S225	225	0.497098	2.43508
		226
		227
		228
229	S229	229	2.38319	0.546622
230	G230	230	2.86964	2.76673	4.00525	0.845383	4.4017	1.43869
231	A231	231	1.26866	1.28827	6.50673	0.379909	5.98851	0.980553	3.05984	0.693928
232	W232	232	2.29915	0.540481	5.2997	0.362598	5.77943	0.504002
233	E233	233	1.49606	0.418067	7.41939	0.533192	7.7169	1.39752	3.56946	0.498265
234	T234	234	4.16987	1.02042
235	K235	235	1.42728	0.717901
236	S236	236	3.51852	1.44141
		237
		238
		239
240	A240	240	2.06467	0.482189
241	A241	241	1.78264	0.380606
		242
243	S243	243	2.1578	1.49645
		244
245	L245	245	2.31655	0.244573
		246
		247
248	A248	248	1.2678	1.73383
		249
250	K250	250	6.8943	0.601135					10.9383	2.73676
251	K251	251	2.68352	0.570878
		252
253	T253	253	1.47876	1.87768					11.4058	2.80798
		254							5.63425	2.32858
		255
256	L256	256	2.44793	0.271001	8.72423	0.681428	11.4438	1.55461	3.31382	1.26582
257	K257	257	1.9551	0.894981	9.83665	2.59406	15.0792	1.8402	4.44655	1.12895
258	T258	258	5.28444	3.10689
		259
		260
261	V261	261	2.46126	0.224059	6.17881	0.653767	9.21732	0.919813
262	A262	262	2.44799	0.963993	6.64884	3.17324	9.47656	1.82544
263	S263	263	3.03375	1.98491	7.27292	4.77037	9.20528	2.43211
264	Q264	264	5.48171	1.05114
265	Q265	265	2.90115	1.32946
266	N266	266	7.57869	2.52125
267	A267	267	1.49861	1.61758					3.02953	1.41668
268	S268	268	1.13894	2.96139	8.02105	3.76293	9.9018	3.22848
		269
270	V270	270	4.77639	0.513361	9.00265	0.476081	13.6064	1.98282
271	C271	271	1.11967	1.26864
272	E272	272	1.90903	0.783924
273	E273	273	2.72205	0.424809
		274
		275
276	I276	276	3.15286	0.363794
		277
278	A278	278	2.25224	0.927655
279	E279	279	0.753536	0.808214
280	R280	280	3.61651	1.34899
		281
		282
		283
		284
		285
		286
287	R287	287	4.83125	0.469316
		288
289	E289	289	1.35131	0.427101	1.14845	2.52102	6.63629	0.631608	6.50497	1.00839
290	A290	290	1.5926	0.551156	1.6079	0.673146	6.05196	2.25688	2.30744	0.648804
291	V291	291	2.75038	0.166648	2.87096	1.02258	7.87638	1.39655	2.48408	1.03421
292	Q292	292	1.67321	0.823689	2.02837	1.75819	9.99193	0.761916	2.1425	0.836283
293	S293	293	3.75788	2.03347
		294
		295
		296
		297
		298
		299
		300
		301
		302
		303
		304
		305
		306
		307
308	I308	308	2.77844	0.339663
		309
310	L310	310	2.4289	0.319919
		311
312	R312	312	1.65599	0.467361
		313
314	T314	314	1.44792	1.50123
315	E315	315	0.852595	0.862282
316	G316	316	2.31163	0.426879	5.11265	1.70878	6.59699	1.96189
317	G317	317	1.18407	0.724068	5.8416	2.78738	6.22995	2.03377	3.391	3.8947
318	N318	318	2.28778	0.544626	3.77511	0.632542	4.5763	0.88901	3.91974	0.637374
		319
320	T320	320	1.46365	0.521179	4.6688	0.662148	5.33584	1.99935	6.32743	1.87198
321	V321	321	1.80994	0.272874	2.01088	0.732623	6.86526	1.3714	4.24716	0.68234
322	D322	322	1.38874	0.373877	1.23371	0.950073	6.78627	0.408545	4.29098	0.682935
323	G323	323	1.46562	0.464133	1.5604	1.25008	1.95156	0.541918	1.16563	0.440377
		324
325	L325	325	1.39233	0.41997	2.94676	0.534696	5.58086	0.415971
		326
327	S327	327	2.57704	0.796247	2.45378	0.904952	5.73071	1.46067	4.24025	0.844881
328	F328	328	2.20377	1.0758	7.32799	0.793729	7.1473	1.46602
329	S329	329	3.14126	5.6089	5.26603	5.01882	7.97286	2.29375
330	S330	330	0.648827	0.231887	0.992447	0.611355	2.25463	0.392969	1.6378	1.05412
			3.0015		5.46534		9.25901		3.93021

[truncated: 1 more sheets: Supp. Fig. 7]
